# Supplementary material for: Diffusivity in the core of chronic multiple sclerosis lesions
Source: PLoS One. 2018 Apr 25;13(4):e0194142. doi: 10.1371/journal.pone.0194142 (PMC5918637; doi:10.1371/journal.pone.0194142)
Supplement: S1 File — Minimal data set. (XLSX) [file pone.0194142.s001.xlsx]

## Sheet: MODEL FA
																	nter-subject noise		AD intrasubject noise				nter-subject noise		AD intrasubject noise				DEMYELIN
isotropic increase				based on clinical result		AD			FA	RD							from controls		SD of 0.64/2	negative devided by 4			from controls		SD of 0.64/2	negative devided by 4		0.0325	maximum RD (demyelin only) 92-(RD in controls-no demyelin) 49						extra-cellular and demyelin					0	0
0.335596	0.664404	0	1	0.681888	0.318112	1.72265	1.01566	0.87614	0.360049	0.945902	1.76343	1.00547	0.865943				-0.0621809	-0.0288626	0.0407868	-0.0101967			-0.0566386	0.0118572	0.0779868	-0.0259956	0.09	1	0.0646597	1.66047	1.05146	0.911937	0.318206	0.981699	1.72265	1.08032	0.940799	0.322372	1.01056	0.00549431	0.027224			0.722648	0.891804
0.244469	0.755531	0.0122235	0.987777	0.775413	0.224587	1.61603	0.921803	0.763142	0.390706	0.842472	9						0.0535613	0.0187236	0.032466	-0.00811651			0.0563833	-0.0315545	-0.0106009	0.00353362		2	0.147229	1.66959	1.08776	0.929094	0.307143	1.00842	1.61603	1.06903	0.910371	0.29952	0.989701	0.079104	0.140817	1.78015		0.616029	0.684945	1.11187	0.616029	0.342472
0.418958	0.581042	0.0209479	0.979052	0.596332	0.403668	1.82018	1.10153	0.979508	0.335921	1.04052							-0.0283647	-0.0697103	0.0256579	-0.00641447			-0.0895231	0.00570776	0.00964964	-0.00321655		3	0.149132	1.79182	1.18095	1.05893	0.284216	1.11994	1.82018	1.25066	1.12864	0.257779	1.18965	0.14004	0.345606	2.4679		0.820181	1.08104	1.31804	0.820181	0.540518
0.456434	0.543566	0.0228217	0.977178	0.557871	0.442129	1.86403	1.14013	1.02598	0.326108	1.08305							0.0289717	0.0836142	-0.0427134	0.0106783			-0.0201967	-0.0221824	-0.0249832	0.00832772		4	0.154313	1.893	1.37805	1.26391	0.218166	1.32098	1.86403	1.29444	1.18029	0.248013	1.23737	-0.117302	-0.0261203	0.222676		0.864028	1.1661	1.34962	0.864028	0.583052
0.108322	0.891678	0.00541609	0.994584	0.915143	0.0848567	1.45674	0.781572	0.594319	0.447253	0.687945							0.00895498	0.00488043	-0.0523169	0.0130792			-0.00916346	0.020147	-0.00458228	0.00152743		5	0.263231	1.46569	1.04968	0.862431	0.267612	0.956057	1.45674	1.0448	0.85755	0.267172	0.951177	0.0413069	0.00141954	0.0343658		0.456737	0.375891	0.822992	0.456737	0.187945
0.361216	0.638784	0.0180608	0.981939	0.655594	0.344406	1.75262	1.04205	0.907908	0.352271	0.97498							-0.0235673	-0.11249	-0.00364185	0.000910462			-0.00367488	-0.00973429	-0.00185412	0.00061804		6	0.120603	1.72906	1.05017	0.91602	0.33996	0.983093	1.75262	1.16266	1.02851	0.284994	1.09558	0.0790763	0.184977	2.33922		0.752623	0.949961	1.2622	0.752623	0.47498
0.361714	0.638286	0.0180857	0.981914	0.655083	0.344917	1.75321	1.04257	0.908526	0.352123	0.975546							0.0385648	-0.0440663	0.0214913	-0.00537282			-0.000941368	-0.00612831	0.132419	-0.0441398		7	0.231812	1.79177	1.23031	1.09627	0.262541	1.16329	1.75321	1.27438	1.14034	0.22786	1.20736	-0.112508	-0.0369497	0.328418		0.753206	0.951092	1.26272	0.753206	0.475546
0.167255	0.832745	0.00836274	0.991637	0.85466	0.14534	1.52569	0.842272	0.667396	0.420966	0.754834							-0.0520369	-0.00657896	0.0298291	-0.00745728			0.159445	0.00514447	-0.0466835	0.0155612		8	0.197171	1.47365	1.03286	0.857987	0.27563	0.945426	1.52569	1.03944	0.864566	0.29106	0.952005	-0.0657355	0.0330275	-0.50243		0.525688	0.509668	0.969526	0.525688	0.254834
0.225011	0.774989	0.0112506	0.988749	0.795383	0.204617	1.59326	0.901762	0.739014	0.397927	0.820388							-0.0419481	0.0291465	0.0302744	-0.00756859			0.0455234	-0.0298115	-0.00953509	0.00317836		9	0.164588	1.55132	1.0955	0.932748	0.262486	1.01412	1.59326	1.06635	0.903602	0.294606	0.984976	0.0957264	0.41405	4.32535		0.593263	0.640776	1.08009	0.593263	0.320388
0.452441	0.547559	0.022622	0.977378	0.561969	0.438031	1.85936	1.13601	1.02103	0.327126	1.07852							-0.039938	0.0571713	0.0385173	-0.00962933			0.0580827	-0.0249302	0.0164663	-0.00548877		10	0.25248	1.81942	1.44567	1.33068	0.165279	1.38817	1.85936	1.38849	1.27351	0.203115	1.331	-0.0804808	-0.123552	1.53518		0.859355	1.15704	1.3464	0.859355	0.57852
0.118528	0.881472	0.00592642	0.994074	0.904668	0.0953318	1.46868	0.792084	0.606975	0.44248	0.69953							0.058153	-0.0280443	0.0166413	-0.00416033			-0.0574113	-0.0443074	0.00521474	-0.00173825		11	0.188923	1.52683	0.952963	0.767854	0.350288	0.860408	1.46868	0.981007	0.795898	0.310735	0.888452	-0.0511131	0.0978519	-1.91442		0.468678	0.39906	0.851457	0.468678	0.19953
0.293948	0.706052	0.0146974	0.985303	0.724632	0.275368	1.67392	0.972766	0.824495	0.37345	0.898631							-0.0983237	0.0240515	0.0403393	-0.0100848			-0.0630365	0.00483788	0.00412656	-0.00137552		12	0.155078	1.5756	1.1519	1.00362	0.234261	1.07776	1.67392	1.12784	0.979573	0.282302	1.05371	-0.152632	-0.0979322	0.641623		0.673919	0.797262	1.18302	0.673919	0.398631
0.190014	0.809986	0.00950069	0.990499	0.831302	0.168698	1.55232	0.865714	0.695617	0.411587	0.780666							-0.145289	-0.0750309	0.00870377	-0.00217594			0.0133568	0.00560569	0.0547906	-0.0182635		13	0.179925	1.40703	0.970608	0.800511	0.287087	0.885559	1.55232	1.04564	0.875541	0.29511	0.96059	0.103913	0.33351	3.20951		0.552316	0.561331	1.01632	0.552316	0.280666
0.461208	0.538792	0.0230604	0.97694	0.552971	0.447029	1.86961	1.14504	1.0319	0.3249	1.08847							-0.0366017	0.00888121	-0.0120465	0.00301163			0.115903	-0.0431909	-0.0098006	0.00326687		14	0.211754	1.83301	1.36568	1.25253	0.204485	1.30911	1.86961	1.3568	1.24365	0.22022	1.30022	0.0701068	0.060346	0.860772		0.869613	1.17694	1.35341	0.869613	0.588471
0.402052	0.597948	0.0201026	0.979897	0.613684	0.386316	1.8004	1.08411	0.958544	0.340548	1.02133							-0.0235237	-0.066438	0.0440958	-0.0110239			-0.0586484	0.0930325	-0.0420505	0.0140168		15	0.0860498	1.77688	1.10373	0.978156	0.322161	1.04094	1.8004	1.17016	1.04459	0.293778	1.10738	-0.000286045	0.0762965	-266.729		0.800401	1.04266	1.30267	0.800401	0.521329
0.345473	0.654527	0.0172737	0.982726	0.671751	0.328249	1.7342	1.02584	0.888387	0.35701	0.957112							-0.0742115	-0.0615386	-0.0191233	0.00478082			0.0108561	0.0501368	-0.0530591	0.0176864		16	0.161026	1.65999	1.12532	0.987874	0.275106	1.0566	1.7342	1.18686	1.04941	0.267128	1.11814	0.00448744	0.198199	44.1675		0.734204	0.914224	1.24519	0.734204	0.457112
0.372696	0.627304	0.0186348	0.981365	0.643812	0.356188	1.76605	1.05388	0.922143	0.348894	0.98801							-0.0981363	0.0458876	-0.0117503	0.00293757			-0.0165567	0.0182306	-0.0350024	0.0116675		17	0.142373	1.66792	1.24214	1.1104	0.214086	1.17627	1.76605	1.19625	1.06452	0.270908	1.13038	-0.269871	-0.28573	1.05876		0.766055	0.97602	1.27409	0.766055	0.48801
-0.00250382	1.0025	-0.000125191	1.00013	1.02889	-0.0288855	1.32707	0.667421	0.456895	0.505968	0.562158							-0.114716	0.0350283	0.0263372	-0.00658429			0.04423	-0.0734135	-0.039257	0.0130857		18	0.104012	1.21235	0.806461	0.595936	0.344939	0.701199	1.32707	0.771433	0.560907	0.419507	0.66617	-0.0190708	0.0240615	-1.2617		0.327071	0.124316	0.38009	0.327071	0.0621582
0.31309	0.68691	0.0156545	0.984346	0.704987	0.295013	1.69631	0.992482	0.848231	0.36717	0.920357							-0.0675142	0.0550541	0.0387054	-0.00967636			-0.0487481	0.00377614	0.0354777	-0.0118259		19	0.0299097	1.6288	1.07745	0.933195	0.293784	1.00532	1.69631	1.02239	0.878141	0.349144	0.950266	0.117018	0.139409	1.19135		0.696315	0.840713	1.20738	0.696315	0.420357
0.336386	0.663614	0.0168193	0.983181	0.681078	0.318922	1.72357	1.01648	0.877118	0.359804	0.946798							0.1312	-0.0169851	-0.0482075	0.0120519			0.125254	-0.0189675	0.0238419	-0.00794731		20	0.188744	1.85477	1.18824	1.04888	0.30579	1.11856	1.72357	1.20522	1.06586	0.254594	1.13554	0.0544285	0.186993	3.43558		0.723571	0.893595	1.23498	0.723571	0.446798
0.388928	0.611072	0.0194464	0.980554	0.627153	0.372847	1.78505	1.0706	0.942271	0.344229	1.00643							-0.034202	-0.0294467	0.0273435	-0.00683588			0.0689373	0.0860005	-0.0150511	0.00501705		21	0.188284	1.75084	1.22943	1.10111	0.247713	1.16527	1.78505	1.25888	1.13055	0.244232	1.19472	-0.0611074	-0.0843751	1.38077		0.785046	1.01287	1.2902	0.785046	0.506433
0.190652	0.809348	0.0095326	0.990467	0.830647	0.169353	1.55306	0.866372	0.696408	0.41133	0.78139							0.00593735	0.0215615	-0.00371658	0.000929146			0.0735193	0.040571	-0.0177936	0.00593121		22	0.0959167	1.559	0.98385	0.813887	0.335628	0.898868	1.55306	0.962288	0.792325	0.347289	0.877307	-0.13604	-0.0632203	0.464719		0.553063	0.56278	1.01757	0.553063	0.28139
0.183613	0.816387	0.00918063	0.990819	0.837871	0.162129	1.54483	0.859121	0.68768	0.414184	0.7734							-0.11025	0.0924149	-0.0427993	0.0106998			0.207531	0.0654244	-0.051014	0.0170047		23	0.0538206	1.43458	1.00536	0.833915	0.276226	0.919636	1.54483	0.912942	0.7415	0.377425	0.827221	-0.100147	-0.0732586	0.731508		0.544827	0.546801	1.00362	0.544827	0.2734
0.169219	0.830781	0.00846095	0.991539	0.852644	0.147356	1.52799	0.844296	0.669832	0.42014	0.757064							-0.0338106	0.0134951	0.0454606	-0.0113652			-0.0314581	-0.0260386	0.0539514	-0.0179838		24	0.139223	1.49418	0.997013	0.822549	0.305525	0.909781	1.52799	0.983518	0.809054	0.326534	0.896286	-0.11506	-0.0655932	0.570081		0.527986	0.514127	0.973751	0.527986	0.257064
0.20421	0.79579	0.0102105	0.98979	0.816732	0.183268	1.56893	0.880336	0.71322	0.405939	0.796778							-0.0995109	-0.101448	-0.0105392	0.00263481			0.0543431	0.073458	0.0295569	-0.0098523		25	0.221976	1.46941	1.00086	0.833748	0.290659	0.917306	1.56893	1.10231	0.935196	0.266664	1.01875	-0.0598151	-0.083369	1.39378		0.568925	0.593556	1.04329	0.568925	0.296778
0.319976	0.680024	0.0159988	0.984001	0.697919	0.302081	1.70437	0.999575	0.85677	0.364962	0.928173							-0.143226	-0.0594006	-0.075894	0.0189735			-0.166087	0.0101836	0.0140509	-0.00468363		26	0.0310836	1.56115	0.971258	0.828453	0.333601	0.899856	1.70437	1.03066	0.887854	0.346362	0.959257	0.248024	0.458783	1.84975		0.704372	0.856346	1.21576	0.704372	0.428173
0.592194	0.407806	0.0296097	0.97039	0.418538	0.581462	2.02287	1.27996	1.19432	0.295013	1.23714							0.0494361	0.0412287	-0.0114896	0.0028724			0.0798959	0.0227169	0.012113	-0.00403767		27	0.153717	2.0723	1.47491	1.38927	0.222375	1.43209	2.02287	1.43368	1.34804	0.225481	1.39086	-0.0652322	-0.0915601	1.4036		1.02287	1.47428	1.44132	1.02287	0.73714
0.23676	0.76324	0.011838	0.988162	0.783325	0.216675	1.60701	0.913863	0.753583	0.393536	0.833723							-0.0548584	0.00657541	0.00230291	-0.000575728			-0.00331622	-0.00510027	-0.0214576	0.00715253		28	0.0515165	1.55215	0.971955	0.811675	0.33685	0.891815	1.60701	0.965379	0.805099	0.360248	0.885239	0.0521957	0.213358	4.08766		0.607009	0.667446	1.09956	0.607009	0.333723
0.38353	0.61647	0.0191765	0.980824	0.632693	0.367307	1.77873	1.06504	0.935577	0.345766	1.00031							-0.0315936	0.0987899	-0.0436871	0.0109218			-0.042918	0.0148637	0.00845386	-0.00281795		29	0.0920568	1.74714	1.25588	1.12642	0.233531	1.19115	1.77873	1.15709	1.02763	0.294975	1.09236	0.0552921	0.1663	3.00766		0.77873	1.00061	1.28493	0.77873	0.500306
0.35616	0.64384	0.017808	0.982192	0.660783	0.339217	1.74671	1.03684	0.901638	0.35378	0.969242							0.00557048	-0.0444327	-0.0676955	0.0169239			0.0252089	0.00969565	-0.0365705	0.0121902		30	0.220147	1.75228	1.21256	1.07735	0.259031	1.14496	1.74671	1.25699	1.12179	0.234664	1.18939	0.173795	0.548367	3.15525		0.746707	0.938483	1.25683	0.746707	0.469242
0.592693	0.407307	0.0296347	0.970365	0.418025	0.581975	2.02345	1.28047	1.19494	0.29491	1.23771							-0.0744028	0.0564403	-0.0449897	0.0112474			-0.123044	0.0102437	0.0837643	-0.0279214		31	0.225883	1.94905	1.5628	1.47726	0.150006	1.52003	2.02345	1.50636	1.42082	0.195061	1.46359	0.18079	0.362562	2.00543		1.02345	1.47541	1.44161	1.02345	0.737707
0.588372	0.411628	0.0294186	0.970581	0.42246	0.57754	2.0184	1.27602	1.18958	0.295804	1.2328							-0.0577328	-0.0135889	-0.0557458	0.0139364			-0.0825875	0.00573424	0.0157704	-0.0052568		32	0.118412	1.96066	1.38085	1.2944	0.23027	1.33763	2.0184	1.39444	1.30799	0.241486	1.35121	0.207498	0.40248	1.93969		1.0184	1.46561	1.43913	1.0184	0.732803
0.541207	0.458793	0.0270604	0.97294	0.470866	0.529134	1.96321	1.22744	1.1311	0.305942	1.17927							0.0417974	-0.0162205	-0.0183309	0.00458271			-0.114137	-0.00507869	0.0367961	-0.0122654		33	0.213764	2.00501	1.42499	1.32864	0.226674	1.37681	1.96321	1.44121	1.34486	0.20713	1.39303	-0.0124772	0.0247799	-1.98601		0.963212	1.35854	1.41043	0.963212	0.67927
0.301986	0.698014	0.0150993	0.984901	0.716383	0.283617	1.68332	0.981046	0.834463	0.370787	0.907754							-0.0435749	0.0522683	0.0247803	-0.00619509			-0.122391	-0.074444	-0.0050832	0.0016944		34	0.0460029	1.63975	1.07932	0.932734	0.297373	1.00603	1.68332	1.02705	0.880466	0.34291	0.953757	0.168358	0.271584	1.61313		0.683324	0.815509	1.19344	0.683324	0.407754
0.427958	0.572042	0.0213979	0.978602	0.587095	0.412905	1.83071	1.1108	0.990668	0.33351	1.05073							0.109309	-0.031047	-0.0222179	0.00555448			0.0818502	-0.0557567	0.010886	-0.00362867		35	0.228628	1.94002	1.30838	1.18825	0.266532	1.24831	1.83071	1.33942	1.2193	0.217869	1.27936	0.024114	0.347448	14.4085		0.830711	1.10147	1.32593	0.830711	0.550733
0.470476	0.529524	0.0235238	0.976476	0.543459	0.456541	1.88046	1.15459	1.04339	0.32258	1.09899							-0.17995	0.0107501	0.0119628	-0.0029907			-0.0578552	-0.00339632	0.0151788	-0.00505961		36	0.213048	1.70051	1.37839	1.26719	0.154114	1.32279	1.88046	1.36764	1.25644	0.218134	1.31204	-0.0532716	-0.0921346	1.72953		0.880457	1.19798	1.36064	0.880457	0.598991
0.195485	0.804515	0.00977423	0.990226	0.825687	0.174313	1.55872	0.871349	0.702401	0.409393	0.786875							0.0132944	-0.0138523	0.0650731	-0.0162683			0.130657	-0.0740592	0.00905321	-0.00301774		37	0.118228	1.57201	0.975725	0.806777	0.344971	0.891251	1.55872	0.989577	0.820629	0.331502	0.905103	-0.112549	-0.065832	0.584921		0.558717	0.57375	1.02691	0.558717	0.286875
0.230228	0.769772	0.0115114	0.988489	0.790029	0.209971	1.59937	0.907135	0.745483	0.395966	0.826309							-0.125783	-0.0597887	0.0176369	-0.00440922			-0.00783813	-0.0222338	0.00899622	-0.00299874		38	0.150552	1.47358	0.997898	0.836246	0.291834	0.917072	1.59937	1.05769	0.896035	0.301467	0.976861	-0.194448	-0.162359	0.834975		0.599367	0.652617	1.08884	0.599367	0.326309
0.087493	0.912507	0.00437465	0.995625	0.93652	0.0634796	1.43237	0.760118	0.568491	0.457298	0.664305							-0.094775	0.0129258	0.0365664	-0.0091416			0.0735919	0.0465302	0.037827	-0.012609		39	0.145081	1.33759	0.918124	0.726498	0.304535	0.822311	1.43237	0.905198	0.713572	0.350661	0.809385	-0.221416	-0.469039	2.11836		0.432367	0.328609	0.760024	0.432367	0.164305
-0.121187	1.12119	-0.00605934	1.00606	1.15069	-0.150692	1.18821	0.545178	0.309728	0.586237	0.427453							0.104601	-0.030852	-0.000462713	0.000115678			0.00771615	0.0239088	0.00693336	-0.00231112		40	0.124643	1.29281	0.638969	0.40352	0.53293	0.521244	1.18821	0.669821	0.434372	0.466642	0.552096	-0.00826889	-0.0600492	7.26206		0.188211	-0.145094	-0.770911	0.188211	-0.0725471
0.231557	0.768443	0.0115778	0.988422	0.788665	0.211335	1.60092	0.908504	0.747131	0.395469	0.827817							0.0458152	-0.0530969	0.0170338	-0.00425846			0.0688318	-0.0131786	0.0449878	-0.0149959		41	0.148029	1.64674	1.00344	0.842062	0.350418	0.922749	1.60092	1.05653	0.895159	0.302594	0.975846					0.600922	0.655634	1.09105	0.600922	0.327817
0.333263	0.666737	0.0166632	0.983337	0.684283	0.315717	1.71992	1.01326	0.873246	0.360775	0.943254							-0.000211161	-0.00628182	0.0360808	-0.00902021			0.0688318	-0.0131786	0.0449878	-0.0149959		42	0.0969069	1.71971	1.10389	0.963871	0.308249	1.03388	1.71992	1.11017	0.970153	0.304805	1.04016
0.47883	0.52117	0.0239415	0.976058	0.534885	0.465115	1.89023	1.1632	1.05375	0.320519	1.10847							-0.0801724	-0.0447834	0.00284367	-0.000710917			0.0688318	-0.0131786	0.0449878	-0.0149959		43	0.220723	1.81006	1.33913	1.22969	0.208196	1.28441	1.89023	1.38392	1.27447	0.213349	1.3292
0.351717	0.648283	0.0175859	0.982414	0.665343	0.334657	1.74151	1.03227	0.896129	0.355116	0.964199							0.0480878	0.00281527	-0.040877	0.0102193			0.0688318	-0.0131786	0.0449878	-0.0149959		44	0.124478	1.7896	1.15956	1.02342	0.299324	1.09149	1.74151	1.15675	1.02061	0.285147	1.08868
0.0843141	0.915686	0.00421571	0.995784	0.939783	0.0602171	1.42865	0.756844	0.56455	0.458869	0.660697							0.223876	0.00469864	0.0257083	-0.00642707			0.0688318	-0.0131786	0.0449878	-0.0149959		45	0.0958387	1.65252	0.857381	0.665087	0.458646	0.761234	1.42865	0.852682	0.660388	0.386829	0.756535
0.0496644	0.950336	0.00248322	0.997517	0.975344	0.0246555	1.38811	0.721154	0.521584	0.47666	0.621369							-0.0414548	-0.0224777	0.0299841	-0.00749601			0.0688318	-0.0131786	0.0449878	-0.0149959		46	0.0858825	1.34665	0.784559	0.584989	0.410929	0.684774	1.38811	0.807037	0.607466	0.409179	0.707252
0.341302	0.658698	0.0170651	0.982935	0.676032	0.323968	1.72932	1.02154	0.883215	0.358287	0.952378							-0.0587304	-0.00233758	0.0418208	-0.0104552			0.0688318	-0.0131786	0.0449878	-0.0149959		47	0.149481	1.67059	1.16869	1.03036	0.255432	1.09952	1.72932	1.17102	1.0327	0.274177	1.10186
0.232567	0.767433	0.0116283	0.988372	0.787629	0.212371	1.6021	0.909544	0.748383	0.395093	0.828963							-0.0499826	-0.0389694	0.0431184	-0.0107796			0.0688318	-0.0131786	0.0449878	-0.0149959		48	0.186992	1.55212	1.05757	0.896405	0.284379	0.976985	1.6021	1.09654	0.935374	0.279598	1.01595
0.403096	0.596904	0.0201548	0.979845	0.612612	0.387388	1.80162	1.08519	0.959839	0.340258	1.02251							0.187462	0.0414379	-0.0397453	0.00993632			0.0688318	-0.0131786	0.0449878	-0.0149959		49	0.111496	1.98908	1.23812	1.11277	0.316468	1.17545	1.80162	1.19668	1.07134	0.280233	1.13401
0.316227	0.683773	0.0158114	0.984189	0.701767	0.298233	1.69999	0.995714	0.852122	0.366161	0.923918							-0.118232	0.0172957	-0.00709183	0.00177296			0.0688318	-0.0131786	0.0449878	-0.0149959		50	0.215106	1.58175	1.22812	1.08452	0.194626	1.15632	1.69999	1.21082	1.06723	0.245113	1.13902
0.166878	0.833122	0.0083439	0.991656	0.855046	0.144954	1.52525	0.841884	0.666929	0.421124	0.754407							-0.0147453	0.0734234	-0.000203094	5.07736e-05			0.0688318	-0.0131786	0.0449878	-0.0149959		51	0.248123	1.5105	1.16343	0.988475	0.214287	1.07595	1.52525	1.09001	0.915052	0.260886	1.00253
0.422098	0.577902	0.0211049	0.978895	0.59311	0.40689	1.82385	1.10476	0.983401	0.335076	1.04408							-0.00788561	0.0183042	-0.0670792	0.0167698			0.0688318	-0.0131786	0.0449878	-0.0149959		52	0.129279	1.81597	1.25234	1.13098	0.255385	1.19166	1.82385	1.23404	1.11268	0.26707	1.17336
0.126599	0.873401	0.00632996	0.99367	0.896385	0.103615	1.47812	0.800397	0.616983	0.438774	0.70869							0.0779514	-0.0746325	0.0438289	-0.0109572			0.0688318	-0.0131786	0.0449878	-0.0149959		53	0.149613	1.55607	0.875377	0.691963	0.411826	0.78367	1.47812	0.95001	0.766596	0.333769	0.858303
0.358395	0.641605	0.0179197	0.98208	0.658489	0.341511	1.74932	1.03915	0.90441	0.353111	0.971778							-0.150298	-0.0239415	0.0424732	-0.0106183			0.0688318	-0.0131786	0.0449878	-0.0149959		54	0.0457129	1.59902	1.06092	0.926181	0.289385	0.99355	1.74932	1.08486	0.950123	0.326881	1.01749
0.232385	0.767615	0.0116192	0.988381	0.787816	0.212184	1.60189	0.909356	0.748157	0.39516	0.828757							-0.0620223	0.0550743	0.0120892	-0.00302229			0.0688318	-0.0131786	0.0449878	-0.0149959		55	0.105841	1.53987	1.07027	0.909073	0.272374	0.989672	1.60189	1.0152	0.853998	0.327774	0.934598
0.241322	0.758678	0.0120661	0.987934	0.778644	0.221356	1.61235	0.918561	0.759239	0.391857	0.8389							-0.076023	0.00721771	-0.00168343	0.000420858			0.0688318	-0.0131786	0.0449878	-0.0149959		56	0.0764043	1.53632	1.00218	0.842861	0.311648	0.922522	1.61235	0.994965	0.835643	0.343148	0.915304
0.0557674	0.944233	0.00278837	0.997212	0.969081	0.0309191	1.39525	0.72744	0.529152	0.473434	0.628296							0.102031	0.0207211	0.0193295	-0.00483238			0.0688318	-0.0131786	0.0449878	-0.0149959		57	0.182119	1.49728	0.93028	0.731991	0.360417	0.831136	1.39525	0.909559	0.71127	0.336557	0.810415
0.448533	0.551467	0.0224266	0.977573	0.56598	0.43402	1.85478	1.13199	1.01618	0.328128	1.07408							0.0447893	-0.0713333	0.0582249	-0.0145562			0.0688318	-0.0131786	0.0449878	-0.0149959		58	0.105137	1.89957	1.16579	1.04998	0.323905	1.10789	1.85478	1.23713	1.12132	0.273667	1.17922
0.399952	0.600048	0.0199976	0.980002	0.615839	0.384161	1.79794	1.08195	0.95594	0.341131	1.01895							0.0127199	-0.0825443	0.0156637	-0.00391593			0.0688318	-0.0131786	0.0449878	-0.0149959		59	0.166141	1.81066	1.16555	1.03954	0.299638	1.10254	1.79794	1.24809	1.12208	0.253094	1.18509
0.20378	0.79622	0.010189	0.989811	0.817173	0.182827	1.56842	0.879894	0.712688	0.406107	0.796291							0.0697982	0.0322384	-0.0410744	0.0102686			0.0688318	-0.0131786	0.0449878	-0.0149959		60	0.203075	1.63822	1.11521	0.948001	0.283888	1.0316	1.56842	1.08297	0.915762	0.277689	0.999365
0.286671	0.713329	0.0143336	0.985666	0.7321	0.2679	1.66541	0.965272	0.815472	0.375893	0.890372							-0.102635	-0.00644278	0.0108497	-0.00271243			0.0688318	-0.0131786	0.0449878	-0.0149959		61	0.185984	1.56277	1.14481	0.995013	0.234016	1.06991	1.66541	1.15126	1.00146	0.267037	1.07636
0.305165	0.694835	0.0152582	0.984742	0.71312	0.28688	1.68704	0.98432	0.838404	0.369744	0.911362							-0.0848674	0.0600151	0.0201703	-0.00504257			0.0688318	-0.0131786	0.0449878	-0.0149959		62	0.151544	1.60218	1.19588	1.04996	0.219481	1.12292	1.68704	1.13586	0.989948	0.281531	1.06291
0.370159	0.629841	0.0185079	0.981492	0.646416	0.353584	1.76309	1.05126	0.918997	0.349635	0.98513							0.0244667	-0.063984	-0.0680754	0.0170189			0.0688318	-0.0131786	0.0449878	-0.0149959		63	0.137538	1.78755	1.12482	0.992551	0.316169	1.05868	1.76309	1.1888	1.05653	0.273993	1.12267
0.0791666	0.920833	0.00395833	0.996042	0.945066	0.0549341	1.42262	0.751542	0.558167	0.461433	0.654854							0.100584	-0.080443	-0.0346395	0.00865987			0.0688318	-0.0131786	0.0449878	-0.0149959		64	0.0820981	1.52321	0.753197	0.559822	0.493394	0.656509	1.42262	0.83364	0.640265	0.399037	0.736952
0.0361571	0.963843	0.00180786	0.998192	0.989207	0.0107928	1.3723	0.707242	0.504835	0.483945	0.606038							0.102637	-0.0270428	0.100538	-0.0251346			0.0688318	-0.0131786	0.0449878	-0.0149959		65	0.104388	1.47494	0.784587	0.58218	0.458257	0.683383	1.3723	0.811629	0.609222	0.401162	0.710426
0.43061	0.56939	0.0215305	0.97847	0.584374	0.415626	1.83381	1.11353	0.993956	0.332807	1.05374							-0.0642782	-0.0330554	0.0308486	-0.00771214			0.0688318	-0.0131786	0.0449878	-0.0149959		66	0.145757	1.76954	1.22623	1.10666	0.252789	1.16644	1.83381	1.25929	1.13971	0.257133	1.1995
0.439742	0.560258	0.0219871	0.978013	0.575002	0.424998	1.8445	1.12293	1.00528	0.330406	1.06411							0.123473	-0.0300572	-0.0159104	0.00397759			0.0688318	-0.0131786	0.0449878	-0.0149959		67	0.111723	1.96797	1.2046	1.08695	0.324824	1.14577	1.8445	1.23466	1.117	0.272209	1.17583
0.534625	0.465375	0.0267312	0.973269	0.477622	0.522378	1.95551	1.22066	1.12293	0.307415	1.1718							-0.061578	0.0613995	0.0651409	-0.0162852			0.0688318	-0.0131786	0.0449878	-0.0149959		68	0.126594	1.89393	1.40866	1.31093	0.2003	1.35979	1.95551	1.34726	1.24953	0.246909	1.29839
0.225612	0.774388	0.0112806	0.988719	0.794767	0.205233	1.59397	0.90238	0.739759	0.3977	0.821069							-0.0160328	0.0296527	0.0256885	-0.00642211			0.0688318	-0.0131786	0.0449878	-0.0149959		69	0.141821	1.57793	1.07385	0.911233	0.284672	0.992543	1.59397	1.0442	0.88158	0.307965	0.962891
0.307247	0.692753	0.0153624	0.984638	0.710983	0.289017	1.68948	0.986465	0.840987	0.369064	0.913726							-0.0342264	0.00190235	0.0188155	-0.00470386			0.0688318	-0.0131786	0.0449878	-0.0149959		70	0.125017	1.65525	1.11338	0.967906	0.282954	1.04065	1.68948	1.11148	0.966004	0.295746	1.03874
0.414576	0.585424	0.0207288	0.979271	0.60083	0.39917	1.81505	1.09701	0.974074	0.337108	1.03554							0.0272978	0.0299339	-0.0171729	0.00429321			0.0688318	-0.0131786	0.0449878	-0.0149959		71	0.132524	1.84235	1.25947	1.13653	0.260771	1.198	1.81505	1.22954	1.1066	0.267	1.16807
0.336793	0.663207	0.0168397	0.98316	0.68066	0.31934	1.72405	1.0169	0.877624	0.359678	0.94726							0.0170199	-0.0129465	0.0195422	-0.00488555			0.0688318	-0.0131786	0.0449878	-0.0149959		72	0.101621	1.74107	1.10557	0.966298	0.314095	1.03593	1.72405	1.11852	0.979245	0.301279	1.04888
0.171825	0.828175	0.00859126	0.991409	0.849969	0.150031	1.53104	0.84698	0.673063	0.41905	0.760022							-0.000656682	-0.0969868	-0.0135583	0.00338956			0.0688318	-0.0131786	0.0449878	-0.0149959		73	0.143949	1.53038	0.893942	0.720025	0.386253	0.806984	1.53104	0.990929	0.817012	0.322712	0.90397
0.244935	0.755065	0.0122467	0.987753	0.774935	0.225065	1.61657	0.922283	0.763719	0.390537	0.843001							-0.0820265	0.0999693	0.0072578	-0.00181445			0.0688318	-0.0131786	0.0449878	-0.0149959		74	0.0890297	1.53455	1.11128	0.952718	0.245657	1.032	1.61657	1.01131	0.852749	0.334243	0.932031
0.260792	0.739208	0.0130396	0.98696	0.758661	0.241339	1.63513	0.938616	0.783382	0.384843	0.860999							-0.0698276	-0.0343284	-0.00809205	0.00202301			0.0688318	-0.0131786	0.0449878	-0.0149959		75	0.147101	1.5653	1.05139	0.896154	0.290559	0.973771	1.63513	1.08572	0.930483	0.295227	1.0081
0.321874	0.678126	0.0160937	0.983906	0.695971	0.304029	1.70659	1.00153	0.859124	0.364358	0.930327							-0.122056	-0.00410286	0.0261395	-0.00653488			0.0688318	-0.0131786	0.0449878	-0.0149959		76	0.240024	1.58454	1.23745	1.09504	0.190486	1.16625	1.70659	1.24155	1.09915	0.231242	1.17035
0.33878	0.66122	0.016939	0.983061	0.67862	0.32138	1.72637	1.01894	0.880087	0.359064	0.949515							0.217843	0.0202766	-0.00618222	0.00154556			0.0688318	-0.0131786	0.0449878	-0.0149959		77	0.0945146	1.94422	1.13373	0.994878	0.360907	1.06431	1.72637	1.11346	0.974602	0.304719	1.04403
0.375628	0.624372	0.0187814	0.981219	0.640803	0.359197	1.76948	1.0569	0.925778	0.348042	0.991337							0.139247	0.043513	0.0368	-0.0092			0.0688318	-0.0131786	0.0449878	-0.0149959		78	0.145796	1.90873	1.24621	1.11509	0.290381	1.18065	1.76948	1.20269	1.07157	0.268492	1.13713
0.0960078	0.903992	0.00480039	0.9952	0.927781	0.0722185	1.44233	0.768888	0.57905	0.453141	0.673969							0.140593	0.0705971	0.0308163	-0.00770408			0.0688318	-0.0131786	0.0449878	-0.0149959		79	0.215456	1.58292	1.05494	0.865102	0.308285	0.960022	1.44233	0.984344	0.794505	0.300673	0.889425
0.218188	0.781812	0.0109094	0.989091	0.802386	0.197614	1.58528	0.894734	0.730553	0.400521	0.812644							-0.022841	0.102783	0.0172702	-0.00431755			0.0688318	-0.0131786	0.0449878	-0.0149959		80	0.100392	1.56244	1.09791	0.933728	0.26571	1.01582	1.58528	0.995126	0.830946	0.335524	0.913036
0.547481	0.452519	0.027374	0.972626	0.464428	0.535572	1.97055	1.23391	1.13888	0.304552	1.18639							0.122504	-0.0481478	0.0331437	-0.00828594			0.0688318	-0.0131786	0.0449878	-0.0149959		81	0.190428	2.09306	1.37619	1.28116	0.273249	1.32867	1.97055	1.42433	1.3293	0.21631	1.37682
0.287222	0.712778	0.0143611	0.985639	0.731535	0.268465	1.66605	0.965839	0.816156	0.375707	0.890998							0.0887611	0.0143311	-0.0217365	0.00543412			0.0688318	-0.0131786	0.0449878	-0.0149959		82	0.220183	1.75481	1.20035	1.05067	0.270928	1.12551	1.66605	1.18602	1.03634	0.248535	1.11118
0.385321	0.614679	0.0192661	0.980734	0.630854	0.369146	1.78083	1.06688	0.937799	0.345255	1.00234							0.0759014	0.0220766	-0.0272449	0.00681122			0.0688318	-0.0131786	0.0449878	-0.0149959		83	0.149636	1.85673	1.23859	1.10951	0.277539	1.17405	1.78083	1.21652	1.08743	0.264441	1.15198
0.241074	0.758926	0.0120537	0.987946	0.778898	0.221102	1.61206	0.918306	0.758932	0.391948	0.838619							0.028805	0.0736862	0.0316067	-0.00790167			0.0688318	-0.0131786	0.0449878	-0.0149959		84	0.166805	1.64086	1.1588	0.999423	0.257818	1.07911	1.61206	1.08511	0.925737	0.289032	1.00542
0.235484	0.764516	0.0117742	0.988226	0.784634	0.215366	1.60552	0.912549	0.752001	0.394009	0.832275							0.00250544	-0.0227601	0.00590478	-0.00147619			0.0688318	-0.0131786	0.0449878	-0.0149959		85	0.074325	1.60802	0.964114	0.803566	0.361502	0.88384	1.60552	0.986874	0.826326	0.346303	0.9066
0.167821	0.832179	0.00839107	0.991609	0.854078	0.145922	1.52635	0.842856	0.668099	0.420727	0.755477							-0.0056215	-0.0219656	-0.027	0.00675			0.0688318	-0.0131786	0.0449878	-0.0149959		86	0.0326819	1.52073	0.853572	0.678815	0.411232	0.766194	1.52635	0.875538	0.700781	0.39785	0.788159
0.245665	0.754335	0.0122833	0.987717	0.774186	0.225814	1.61743	0.923035	0.764625	0.390271	0.84383							0.0312959	0.0189256	0.0375762	-0.00939406			0.0688318	-0.0131786	0.0449878	-0.0149959		87	0.111446	1.64872	1.05341	0.894996	0.31993	0.974201	1.61743	1.03448	0.876071	0.320422	0.955276
0.109187	0.890813	0.00545936	0.994541	0.914255	0.0857448	1.45775	0.782463	0.595392	0.446844	0.688928							0.0828153	0.0117184	0.0178015	-0.00445038			0.0688318	-0.0131786	0.0449878	-0.0149959		88	0.162846	1.54056	0.957028	0.769957	0.35334	0.863492	1.45775	0.945309	0.758239	0.33089	0.851774
0.347491	0.652509	0.0173745	0.982625	0.669681	0.330319	1.73656	1.02792	0.890888	0.356396	0.959402							0.0786881	0.0195237	-0.0475364	0.0118841			0.0688318	-0.0131786	0.0449878	-0.0149959		89	0.152477	1.81525	1.19992	1.06289	0.286603	1.1314	1.73656	1.18039	1.04337	0.271189	1.11188
0.271032	0.728968	0.0135516	0.986448	0.748152	0.251848	1.64711	0.949163	0.796079	0.381252	0.872621							0.0489999	-0.0799458	-0.0564558	0.0141139			0.0688318	-0.0131786	0.0449878	-0.0149959		90	0.178058	1.69611	1.04727	0.894191	0.337516	0.970733	1.64711	1.12722	0.974137	0.275103	1.05068
0.443974	0.556026	0.0221987	0.977801	0.570659	0.429341	1.84945	1.12729	1.01053	0.329306	1.06891							-0.0288218	-0.036811	0.00775705	-0.00193926			0.0688318	-0.0131786	0.0449878	-0.0149959		91	0.112576	1.82063	1.20306	1.08629	0.280384	1.14467	1.84945	1.23987	1.1231	0.2709	1.18149
0.341428	0.658572	0.0170714	0.982929	0.675903	0.324097	1.72947	1.02167	0.88337	0.358249	0.95252							-0.0625422	-0.0244944	-0.0509832	0.0127458			0.0688318	-0.0131786	0.0449878	-0.0149959		92	0.219747	1.66693	1.21692	1.07862	0.228791	1.14777	1.72947	1.24142	1.10312	0.237697	1.17227
0.35374	0.64626	0.017687	0.982313	0.663267	0.336733	1.74388	1.03435	0.898638	0.354506	0.966495							-0.0126904	0.0203353	-0.0410826	0.0102707			0.0688318	-0.0131786	0.0449878	-0.0149959		93	0.101537	1.73119	1.15622	1.02051	0.281856	1.08837	1.74388	1.13589	1.00017	0.297087	1.06803
0.16491	0.83509	0.00824549	0.991755	0.857066	0.142934	1.52294	0.839857	0.664488	0.421955	0.752173							0.0559875	-0.00306455	-0.015573	0.00389325			0.0688318	-0.0131786	0.0449878	-0.0149959		94	0.246815	1.57893	1.08361	0.908238	0.284254	0.995923	1.52294	1.08667	0.911303	0.262141	0.998987
0.238682	0.761318	0.0119341	0.988066	0.781352	0.218648	1.60926	0.915843	0.755966	0.392827	0.835905							-0.045111	-0.0227528	-0.0363012	0.00907529			0.0688318	-0.0131786	0.0449878	-0.0149959		95	0.163671	1.56415	1.05676	0.896885	0.288733	0.976823	1.60926	1.07951	0.919637	0.291479	0.999576
0.209629	0.790371	0.0104814	0.989519	0.81117	0.18883	1.57527	0.885918	0.71994	0.403822	0.802929							-0.0935091	0.0441828	-0.038441	0.00961025			0.0688318	-0.0131786	0.0449878	-0.0149959		96	0.14394	1.48176	1.07404	0.908062	0.250285	0.991051	1.57527	1.02986	0.86388	0.311289	0.946869
0.44357	0.55643	0.0221785	0.977821	0.571073	0.428927	1.84898	1.12688	1.01003	0.32941	1.06845							0.0560197	-0.0133214	-0.0305953	0.00764882			0.0688318	-0.0131786	0.0449878	-0.0149959		97	0.225729	1.905	1.33929	1.22243	0.240411	1.28086	1.84898	1.35261	1.23576	0.216658	1.29418
0.562271	0.437729	0.0281135	0.971886	0.449249	0.550751	1.98786	1.24914	1.15722	0.301326	1.20318							-0.0644398	0.0179058	0.027368	-0.00684201			0.0688318	-0.0131786	0.0449878	-0.0149959		98	0.161914	1.92342	1.42896	1.33704	0.199077	1.383	1.98786	1.41105	1.31913	0.226509	1.36509
0.116645	0.883355	0.00583227	0.994168	0.906601	0.0933992	1.46648	0.790145	0.60464	0.443353	0.697393							0.00466841	0.00849923	-0.00326228	0.00081557			0.0688318	-0.0131786	0.0449878	-0.0149959		99	0.0970762	1.47114	0.89572	0.710216	0.368865	0.802968	1.46648	0.887221	0.701716	0.373068	0.794469
0.288676	0.711324	0.0144338	0.985566	0.730043	0.269957	1.66775	0.967337	0.817959	0.375217	0.892648							0.011923	0.0198235	0.00793417	-0.00198354			0.0688318	-0.0131786	0.0449878	-0.0149959		100	0.19017	1.67967	1.17733	1.02795	0.257743	1.10264	1.66775	1.15751	1.00813	0.264301	1.08282
0.449693	0.550307	0	1	0.564789	0.435211	1.85614	1.13318	1.01762	0.32783	1.0754	1.86734	1.13038	1.01482				-0.0187979	0.0144614	0.0111968	-0.00279921			-0.0566386	0.0118572	0.0779868	-0.0259956	0.09	1	0.1403	1.83734	1.28795	1.17238	0.243074	1.23016	1.85614	1.27348	1.15792	0.256072	1.2157	0.116992	0.257761			0.85614	1.1508
0.431413	0.568587	0.0215707	0.978429	0.583549	0.416451	1.83475	1.11436	0.994953	0.332594	1.05465	9						0.0199742	-0.037068	0.0217648	-0.0054412			0.0563833	-0.0315545	-0.0106009	0.00353362		2	0.217157	1.85473	1.29444	1.17504	0.246607	1.23474	1.83475	1.33151	1.21211	0.222649	1.27181	-0.0611884	-0.134606	2.19986		0.834754	1.10931	1.32891	0.834754	0.554654
0.203629	0.796371	0.0101814	0.989819	0.817328	0.182672	1.56825	0.879738	0.7125	0.406167	0.796119							-0.0093799	0.00360301	0.00725364	-0.00181341			-0.0895231	0.00570776	0.00964964	-0.00321655		3	0.0498348	1.55887	0.933175	0.765937	0.367171	0.849556	1.56825	0.929572	0.762334	0.372805	0.845953	-0.0118224	0.0772706	-6.53592		0.568246	0.592237	1.04222	0.568246	0.296119
0.29429	0.70571	0.0147145	0.985286	0.724282	0.275718	1.67432	0.973118	0.824919	0.373336	0.899019							-0.0334826	-0.0105018	-0.0455158	0.0113789			-0.0201967	-0.0221824	-0.0249832	0.00832772		4	0.169039	1.64084	1.13166	0.983456	0.268704	1.05756	1.67432	1.14216	0.993958	0.274519	1.06806	0.139104	0.219022	1.57452		0.674319	0.798037	1.18347	0.674319	0.399019
0.474031	0.525969	0.0237016	0.976298	0.53981	0.46019	1.88462	1.15825	1.0478	0.3217	1.10303							0.00682848	-0.0541837	-0.0516258	0.0129064			-0.00916346	0.020147	-0.00458228	0.00152743		5	0.147871	1.89145	1.25194	1.14149	0.276176	1.19671	1.88462	1.30612	1.19567	0.247834	1.2509	-0.0613819	-0.308513	5.02612		0.884617	1.20605	1.36336	0.884617	0.603026
0.134303	0.865697	0.00671515	0.993285	0.888478	0.111522	1.48713	0.808332	0.626536	0.43529	0.717434							0.0714097	-0.0220215	0.075737	-0.0189342			-0.00367488	-0.00973429	-0.00185412	0.00061804		6	-0.0165804	1.55854	0.76973	0.587934	0.487025	0.678832	1.48713	0.791752	0.609955	0.447537	0.700854	0.0621891	0.149705	2.40725		0.487135	0.434868	0.892706	0.487135	0.217434
0.389576	0.610424	0.0194788	0.980521	0.626488	0.373512	1.7858	1.07126	0.943074	0.344045	1.00717							-0.0220733	-0.0118987	0.0574505	-0.0143626			-0.000941368	-0.00612831	0.132419	-0.0441398		7	0.133395	1.76373	1.19276	1.06457	0.270825	1.12866	1.7858	1.20466	1.07647	0.27188	1.14056	-0.0642472	-0.0973029	1.51451		0.785803	1.01434	1.29083	0.785803	0.507168
0.0575503	0.94245	0.00287752	0.997122	0.967251	0.032749	1.39733	0.729277	0.531362	0.472499	0.63032							0.156453	0.0897575	0.0185921	-0.00464803			0.159445	0.00514447	-0.0466835	0.0155612		8	0.1661	1.55379	0.985134	0.78722	0.344438	0.886177	1.39733	0.895377	0.697462	0.347119	0.796419	-0.100644	0.188347	-1.87143		0.397334	0.260639	0.65597	0.397334	0.13032
0.20739	0.79261	0.0103695	0.98963	0.813468	0.186532	1.57265	0.883612	0.717164	0.404693	0.800388							-0.079295	0.140225	-0.00422224	0.00105556			0.0455234	-0.0298115	-0.00953509	0.00317836		9	0.225986	1.49335	1.24982	1.08338	0.160264	1.1666	1.57265	1.1096	0.94315	0.263592	1.02637	0.0488718	0.254181	5.20097		0.572647	0.600776	1.04912	0.572647	0.300388
0.406396	0.593604	0.0203198	0.97968	0.609225	0.390775	1.80548	1.08859	0.963931	0.339347	1.02626							-0.063866	0.0208211	-0.00593037	0.00148259			0.0580827	-0.0249302	0.0164663	-0.00548877		10	0.184148	1.74162	1.29356	1.1689	0.211694	1.23123	1.80548	1.27274	1.14808	0.242934	1.21041	-0.0756373	-0.0449484	0.594263		0.805483	1.05252	1.30669	0.805483	0.526259
0.161823	0.838177	0.00809115	0.991909	0.860234	0.139766	1.51933	0.836678	0.66066	0.423265	0.748669							0.015541	0.0414173	0.0349192	-0.00872981			-0.0574113	-0.0443074	0.00521474	-0.00173825		11	0.147487	1.53487	1.02558	0.849565	0.303354	0.937573	1.51933	0.984165	0.808147	0.323617	0.896156	0.112102	0.126694	1.13017		0.519333	0.497338	0.957648	0.519333	0.248669
0.365795	0.634205	0.0182897	0.98171	0.650895	0.349105	1.75798	1.04677	0.913585	0.350917	0.980177							0.0886289	0.00132127	-0.0817846	0.0204462			-0.0630365	0.00483788	0.00412656	-0.00137552		12	0.124576	1.84661	1.17267	1.03948	0.309451	1.10607	1.75798	1.17134	1.03816	0.281814	1.10475	-0.0542936	-0.0325168	0.598907		0.75798	0.960354	1.26699	0.75798	0.480177
0.21697	0.78303	0.0108485	0.989152	0.803636	0.196364	1.58385	0.893479	0.729042	0.400988	0.811261							-0.0135403	-0.0127596	0.033298	-0.0083245			0.0133568	0.00560569	0.0547906	-0.0182635		13	0.151276	1.57031	1.032	0.867559	0.307617	0.949777	1.58385	1.04476	0.880319	0.304747	0.962537	0.0290122	0.200982	6.9275		0.583855	0.622521	1.06623	0.583855	0.311261
0.408634	0.591366	0.0204317	0.979568	0.606928	0.393072	1.8081	1.09089	0.966707	0.338731	1.0288							-0.0994614	0.0011284	0.0131588	-0.00328971			0.115903	-0.0431909	-0.0098006	0.00326687		14	0.149075	1.70864	1.2411	1.11691	0.226224	1.179	1.8081	1.23997	1.11578	0.259891	1.17787	0.0828037	0.0718478	0.867688		0.808102	1.0576	1.30875	0.808102	0.5288
0.384613	0.615387	0.0192306	0.980769	0.631582	0.368418	1.78	1.06615	0.93692	0.345457	1.00154							0.0179628	-0.0134872	-0.0103865	0.00259662			-0.0586484	0.0930325	-0.0420505	0.0140168		15	0.0641837	1.79796	1.11685	0.987616	0.322852	1.05223	1.78	1.13033	1.0011	0.309746	1.06572	0.0726018	0.369596	5.09072		0.779997	1.00307	1.28599	0.779997	0.501536
0.43073	0.56927	0.0215365	0.978463	0.584251	0.415749	1.83395	1.11365	0.994105	0.332775	1.05388							-0.0529343	0.14518	0.0292849	-0.00732123			0.0108561	0.0501368	-0.0530591	0.0176864		16	0.145473	1.78102	1.4043	1.28476	0.172097	1.34453	1.83395	1.25912	1.13958	0.25725	1.19935	-0.174697	-0.338753	1.93909		0.833954	1.10776	1.32832	0.833954	0.553879
-0.00529394	1.00529	-0.000264697	1.00026	1.03175	-0.031749	1.32381	0.664547	0.453436	0.507628	0.558991							0.0465817	0.0342278	0.00610946	-0.00152737			-0.0165567	0.0182306	-0.0350024	0.0116675		17	0.055926	1.37039	0.754701	0.543589	0.449252	0.649145	1.32381	0.720473	0.509362	0.460168	0.614917	-0.193619	-0.271776	1.40366		0.323806	0.117983	0.364362	0.323806	0.0589914
0.0746489	0.925351	0.00373244	0.996268	0.949702	0.0502975	1.41734	0.746888	0.552565	0.463706	0.649726							-0.0783707	-0.0264038	0.0383886	-0.00959715			0.04423	-0.0734135	-0.039257	0.0130857		18	0.0915747	1.33897	0.812059	0.617736	0.383961	0.714897	1.41734	0.838463	0.644139	0.393983	0.741301	0.082953	0.145608	1.75531		0.417339	0.299453	0.717529	0.417339	0.149726
0.363438	0.636562	0.0181719	0.981828	0.653314	0.346686	1.75522	1.04434	0.910663	0.351613	0.977502							0.0429856	-0.0251122	-0.0611713	0.0152928			-0.0487481	0.00377614	0.0354777	-0.0118259		19	0.172253	1.79821	1.19148	1.0578	0.284468	1.12464	1.75522	1.21659	1.08292	0.257439	1.14975	0.0709205	-0.0363381	-0.512378		0.755222	0.955004	1.26453	0.755222	0.477502
0.278635	0.721365	0.0139317	0.986068	0.740349	0.259651	1.656	0.956994	0.805507	0.378628	0.88125							0.122225	-0.0187308	0.0310798	-0.00776995			0.125254	-0.0189675	0.0238419	-0.00794731		20	0.0835066	1.77823	1.02177	0.870283	0.378151	0.946026	1.656	1.0405	0.889014	0.327503	0.964757	-0.171316	-0.281711	1.64439		0.656003	0.762501	1.16234	0.656003	0.38125
0.0939403	0.90606	0.00469702	0.995303	0.929903	0.0700967	1.43991	0.766759	0.576486	0.454144	0.671622							-0.0639084	-0.0657529	0.029461	-0.00736525			0.0689373	0.0860005	-0.0150511	0.00501705		21	0.0992742	1.376	0.80028	0.610007	0.405237	0.705144	1.43991	0.866033	0.67576	0.380441	0.770896	0.0325443	0.0749853	2.3041		0.43991	0.343245	0.780261	0.43991	0.171622
0.324668	0.675332	0.0162334	0.983767	0.693104	0.306896	1.70986	1.00441	0.862588	0.363472	0.933498							0.00464441	-0.0158141	0.0752696	-0.0188174			0.0735193	0.040571	-0.0177936	0.00593121		22	0.137628	1.71451	1.12622	0.984402	0.294704	1.05531	1.70986	1.14204	1.00022	0.284462	1.07113	0.0420131	0.01333	0.317282		0.709861	0.866996	1.22136	0.709861	0.433498
0.250276	0.749724	0.0125138	0.987486	0.769454	0.230546	1.62282	0.927784	0.770342	0.388601	0.849063							0.107406	0.0418162	-0.00412046	0.00103011			0.207531	0.0654244	-0.051014	0.0170047		23	0.103906	1.73023	1.07351	0.916064	0.334998	0.994785	1.62282	1.03169	0.874248	0.323607	0.952969	-0.0868997	0.0328853	-0.378429		0.622822	0.698125	1.12091	0.622822	0.349063
0.184149	0.815851	0.00920746	0.990793	0.837321	0.162679	1.54545	0.859674	0.688345	0.413965	0.774009							-0.0292815	0.0508125	-0.0147948	0.0036987			-0.0314581	-0.0260386	0.0539514	-0.0179838		24	0.189161	1.51617	1.09965	0.928318	0.250503	1.01398	1.54545	1.04883	0.877506	0.291184	0.96317	-0.116526	0.00826089	-0.0708934		0.545455	0.548019	1.0047	0.545455	0.274009
0.25033	0.74967	0.0125165	0.987483	0.769398	0.230602	1.62289	0.92784	0.77041	0.388581	0.849125							-0.155906	0.0776828	-0.0247829	0.00619571			0.0543431	0.073458	0.0295569	-0.0098523		25	0.0630011	1.46698	1.06852	0.911094	0.244378	0.989809	1.62289	0.990841	0.833411	0.348599	0.912126	0.0180669	0.096369	5.33401		0.622887	0.69825	1.12099	0.622887	0.349125
0.303258	0.696742	0.0151629	0.984837	0.715077	0.284923	1.68481	0.982356	0.83604	0.370369	0.909198							0.00565424	-0.0559816	0.00722008	-0.00180502			-0.166087	0.0101836	0.0140509	-0.00468363		26	0.223088	1.69047	1.14946	1.00315	0.275391	1.0763	1.68481	1.20544	1.05913	0.243639	1.13229	-0.0672226	-0.111082	1.65245		0.684812	0.818396	1.19507	0.684812	0.409198
0.228836	0.771164	0.0114418	0.988558	0.791457	0.208543	1.59774	0.905701	0.743757	0.396487	0.824729							-0.0488925	-0.0618852	0.0300653	-0.00751634			0.0798959	0.0227169	0.012113	-0.00403767		27	0.109806	1.54885	0.953622	0.791678	0.348131	0.87265	1.59774	1.01551	0.853563	0.326421	0.934535	0.139031	0.0553508	0.39812		0.597738	0.649458	1.08653	0.597738	0.324729
0.352749	0.647251	0.0176374	0.982363	0.664284	0.335716	1.74272	1.03333	0.897409	0.354804	0.96537							0.148606	0.00637725	-0.0366685	0.00916713			-0.00331622	-0.00510027	-0.0214576	0.00715253		28	0.0642897	1.89132	1.104	0.968076	0.360572	1.03604	1.74272	1.09762	0.961698	0.317948	1.02966	-0.017016	0.114758	-6.74409		0.742716	0.93074	1.25316	0.742716	0.46537
0.242872	0.757128	0.0121436	0.987856	0.777052	0.222948	1.61416	0.920158	0.761162	0.391289	0.84066							0.0180518	0.0682627	-0.0219815	0.00549538			-0.042918	0.0148637	0.00845386	-0.00281795		29	0.185434	1.63221	1.17386	1.01486	0.246525	1.09436	1.61416	1.10559	0.946596	0.277886	1.02609	0.0390142	0.184226	4.72202		0.614161	0.68132	1.10935	0.614161	0.34066
0.418777	0.581223	0.0209388	0.979061	0.596519	0.403481	1.81997	1.10134	0.979283	0.33597	1.04031							-0.0947199	0.00881267	0.0292109	-0.00730272			0.0252089	0.00969565	-0.0365705	0.0121902		30	0.113429	1.72525	1.22358	1.10152	0.240084	1.16255	1.81997	1.21477	1.09271	0.275803	1.15374	0.161882	0.350898	2.16761		0.819969	1.08062	1.31788	0.819969	0.540312
0.46613	0.53387	0.0233065	0.976694	0.54792	0.45208	1.87537	1.15011	1.038	0.323664	1.09406							0.0538954	-0.013132	0.0254464	-0.00636161			-0.123044	0.0102437	0.0837643	-0.0279214		31	0.24525	1.92927	1.38223	1.27012	0.226932	1.32618	1.87537	1.39536	1.28325	0.204299	1.33931	-0.0618801	0.222962	-3.60312		0.875372	1.18811	1.35727	0.875372	0.594057
0.269698	0.730302	0.0134849	0.986515	0.74952	0.25048	1.64555	0.947789	0.794426	0.381716	0.871108							-0.0878299	0.0946843	0.00973072	-0.00243268			-0.0825875	0.00573424	0.0157704	-0.0052568		32	0.234788	1.55772	1.27726	1.1239	0.165183	1.20058	1.64555	1.18258	1.02921	0.244525	1.1059	-0.0971819	0.045947	-0.472793		0.645547	0.742215	1.14975	0.645547	0.371108
0.171041	0.828959	0.00855207	0.991448	0.850773	0.149227	1.53012	0.846173	0.672091	0.419377	0.759132							-0.0310188	0.0279544	-0.0545075	0.0136269			-0.114137	-0.00507869	0.0367961	-0.0122654		33	0.239719	1.4991	1.11385	0.939765	0.23713	1.02681	1.53012	1.08589	0.91181	0.264725	0.998851	-0.0136995	0.10215	-7.45645		0.530118	0.518264	0.977638	0.530118	0.259132
0.263068	0.736932	0.0131534	0.986847	0.756325	0.243675	1.63779	0.94096	0.786204	0.384039	0.863582							-7.01411e-05	0.0268619	0.0448496	-0.0112124			-0.122391	-0.074444	-0.0050832	0.0016944		34	0.191535	1.63772	1.15936	1.0046	0.254758	1.08198	1.63779	1.1325	0.97774	0.269524	1.05512	-0.0610433	0.114274	-1.87201		0.63779	0.727164	1.14013	0.63779	0.363582
0.383366	0.616634	0.0191683	0.980832	0.632861	0.367139	1.77854	1.06487	0.935374	0.345813	1.00012							-0.219431	-0.0285342	-0.066902	0.0167255			0.0818502	-0.0557567	0.010886	-0.00362867		35	0.122296	1.55911	1.15863	1.02914	0.217695	1.09388	1.77854	1.18716	1.05767	0.27902	1.12242	0.141203	0.413954	2.93163		0.778538	1.00024	1.28477	0.778538	0.50012
0.540708	0.459292	0.0270354	0.972965	0.471379	0.528621	1.96263	1.22693	1.13048	0.306054	1.1787							-0.0676985	0.100624	0.0146596	-0.0036649			-0.0578552	-0.00339632	0.0151788	-0.00505961		36	0.10875	1.89493	1.4363	1.33985	0.188215	1.38808	1.96263	1.33568	1.23923	0.254042	1.28745	-0.0490173	-0.146663	2.99207		0.962628	1.35741	1.4101	0.962628	0.678703
0.240124	0.759876	0.0120062	0.987994	0.779873	0.220127	1.61095	0.917328	0.757754	0.392297	0.837541							-0.0318697	-0.0535121	0.0203201	-0.00508002			0.130657	-0.0740592	0.00905321	-0.00301774		37	0.0536913	1.57908	0.917507	0.757933	0.38139	0.83772	1.61095	0.971019	0.811445	0.35775	0.891232	0.0676108	0.0278748	0.412283		0.610945	0.675082	1.10498	0.610945	0.337541
0.376749	0.623251	0.0188374	0.981163	0.639653	0.360347	1.7708	1.05805	0.927168	0.347718	0.99261							0.00193658	-0.0469684	-0.0172337	0.00430842			-0.00783813	-0.0222338	0.00899622	-0.00299874		38	0.0634224	1.77273	1.07451	0.943622	0.338965	1.00906	1.7708	1.12147	0.990591	0.312161	1.05603	-0.061274	0.0419973	-0.685402		0.770796	0.98522	1.27818	0.770796	0.49261
0.231722	0.768278	0.0115861	0.988414	0.788496	0.211504	1.60111	0.908674	0.747335	0.395408	0.828005							-0.0423914	0.031693	-0.0397728	0.0099432			0.0735919	0.0465302	0.037827	-0.012609		39	0.16323	1.55872	1.1036	0.942259	0.260003	1.02293	1.60111	1.0719	0.910566	0.293592	0.991235	0.171162	0.240294	1.4039		0.601115	0.656009	1.09132	0.601115	0.328005
0.496956	0.503044	0.0248478	0.975152	0.516282	0.483718	1.91144	1.18186	1.07623	0.316137	1.12905							0.0332374	-0.0522877	0.00840241	-0.0021006			0.00771615	0.0239088	0.00693336	-0.00231112		40	0.140838	1.94468	1.27041	1.16478	0.28201	1.2176	1.91144	1.3227	1.21706	0.246986	1.26988	-0.096818	0.134727	-1.39155		0.911439	1.25809	1.38033	0.911439	0.629045
0.329452	0.670548	0.0164726	0.983527	0.688194	0.311806	1.71546	1.00934	0.868521	0.361966	0.938928							-0.215755	0.071046	-0.00574642	0.0014366			0.0688318	-0.0131786	0.0449878	-0.0149959		41	0.103986	1.4997	1.18437	1.04355	0.185805	1.11396	1.71546	1.11332	0.972507	0.301835	1.04291					0.715459	0.877857	1.22698	0.715459	0.438928
0.261123	0.738877	0.0130561	0.986944	0.758321	0.241679	1.63551	0.938957	0.783793	0.384726	0.861375							-0.0855211	0.0340252	0.0522423	-0.0130606			0.0688318	-0.0131786	0.0449878	-0.0149959		42	0.202273	1.54999	1.17525	1.02009	0.21483	1.09767	1.63551	1.14123	0.986066	0.264045	1.06365
0.321711	0.678289	0.0160856	0.983914	0.696139	0.303861	1.7064	1.00136	0.858922	0.36441	0.930142							-0.0746237	0.0391924	-0.0148378	0.00370945			0.0688318	-0.0131786	0.0449878	-0.0149959		43	0.0626184	1.63178	1.10317	0.960733	0.279433	1.03195	1.7064	1.06398	0.92154	0.327402	0.99276
0.182574	0.817426	0.00912872	0.990871	0.838937	0.161063	1.54361	0.858052	0.686392	0.414608	0.772222							-0.0689766	-0.0358751	0.0327629	-0.00819071			0.0688318	-0.0131786	0.0449878	-0.0149959		44	0.0946144	1.47464	0.916791	0.745132	0.349623	0.830961	1.54361	0.952666	0.781007	0.350856	0.866836
0.234719	0.765281	0.011736	0.988264	0.785419	0.214581	1.60462	0.911761	0.751052	0.394292	0.831407							-0.0839573	0.165651	0.0150587	-0.00376466			0.0688318	-0.0131786	0.0449878	-0.0149959		45	0.128801	1.52066	1.20621	1.0455	0.189881	1.12586	1.60462	1.04056	0.879853	0.313169	0.960207
0.460501	0.539499	0.023025	0.976975	0.553696	0.446304	1.86879	1.14432	1.03102	0.325079	1.08767							0.0308958	-0.0310735	-0.004261	0.00106525			0.0688318	-0.0131786	0.0449878	-0.0149959		46	0.0913699	1.89968	1.20461	1.09132	0.303216	1.14796	1.86879	1.23569	1.12239	0.278031	1.17904
0.149348	0.850652	0.00746738	0.992533	0.873038	0.126962	1.50474	0.823828	0.645191	0.428637	0.73451							-0.0954698	-0.0282989	-0.0276314	0.00690785			0.0688318	-0.0131786	0.0449878	-0.0149959		47	0.115949	1.40927	0.911478	0.732841	0.331528	0.82216	1.50474	0.939777	0.76114	0.348265	0.850459
0.277774	0.722226	0.0138887	0.986111	0.741232	0.258768	1.655	0.956108	0.80444	0.378923	0.880274							0.143373	0.030858	-0.00952993	0.00238248			0.0688318	-0.0131786	0.0449878	-0.0149959		48	0.114098	1.79837	1.10106	0.949396	0.339115	1.02523	1.655	1.07021	0.918538	0.309764	0.994372
0.218719	0.781281	0.010936	0.989064	0.801841	0.198159	1.5859	0.895281	0.731212	0.400318	0.813246							0.0599745	0.0100065	-0.0135339	0.00338347			0.0688318	-0.0131786	0.0449878	-0.0149959		49	0.12868	1.64588	1.03397	0.869898	0.332634	0.951932	1.5859	1.02396	0.859891	0.317911	0.941926
0.264542	0.735458	0.0132271	0.986773	0.754812	0.245188	1.63951	0.942478	0.788032	0.383521	0.865255							0.0135404	-0.0327363	-0.00297603	0.000744008			0.0688318	-0.0131786	0.0449878	-0.0149959		50	0.0768077	1.65305	0.986549	0.832103	0.360318	0.909326	1.63951	1.01929	0.86484	0.335711	0.942063
0.436397	0.563603	0.0218199	0.97818	0.578435	0.421565	1.84058	1.11949	1.00113	0.331281	1.06031							0.0482222	0.000194861	-0.0111819	0.00279548			0.0688318	-0.0131786	0.0449878	-0.0149959		51	0.13062	1.88881	1.2503	1.13195	0.278479	1.19113	1.84058	1.25011	1.13175	0.263469	1.19093
0.210485	0.789515	0.0105242	0.989476	0.810292	0.189708	1.57627	0.886799	0.721001	0.403489	0.8039							-0.0510234	-0.0331416	-0.0270663	0.00676657			0.0688318	-0.0131786	0.0449878	-0.0149959		52	0.181854	1.52524	1.03551	0.869713	0.28962	0.952612	1.57627	1.06865	0.902855	0.288353	0.985754
0.340539	0.659461	0.0170269	0.982973	0.676816	0.323184	1.72843	1.02075	0.882268	0.358522	0.951511							0.0199408	-0.0102096	0.00669018	-0.00167254			0.0688318	-0.0131786	0.0449878	-0.0149959		53	0.134638	1.74837	1.14518	1.0067	0.294435	1.07594	1.72843	1.15539	1.01691	0.282311	1.08615
0.364338	0.635662	0.0182169	0.981783	0.65239	0.34761	1.75628	1.04527	0.911779	0.351346	0.978524							0.0512307	-0.0482867	-0.0882363	0.0220591			0.0688318	-0.0131786	0.0449878	-0.0149959		54	0.0830407	1.80751	1.08002	0.946533	0.347662	1.01328	1.75628	1.12831	0.99482	0.304558	1.06156
0.215081	0.784919	0.010754	0.989246	0.805575	0.194425	1.58164	0.891533	0.7267	0.401713	0.809117							-0.0114891	0.0231231	0.0345752	-0.0086438			0.0688318	-0.0131786	0.0449878	-0.0149959		55	0.166773	1.57016	1.08143	0.916596	0.278295	0.999013	1.58164	1.05831	0.893473	0.296024	0.975889
0.195902	0.804098	0.00979509	0.990205	0.825259	0.174741	1.55921	0.871779	0.702918	0.409226	0.787349							-0.021749	0.0270108	0.0148271	-0.00370679			0.0688318	-0.0131786	0.0449878	-0.0149959		56	0.18604	1.53746	1.08483	0.915969	0.26597	1.0004	1.55921	1.05782	0.888958	0.289819	0.973388
0.302516	0.697484	0.0151258	0.984874	0.715839	0.284161	1.68394	0.981592	0.83512	0.370613	0.908356							-0.0204344	-0.0458614	0.0495241	-0.012381			0.0688318	-0.0131786	0.0449878	-0.0149959		57	0.230353	1.66351	1.16608	1.01961	0.257186	1.09285	1.68394	1.21194	1.06547	0.240017	1.13871
0.26982	0.73018	0.013491	0.986509	0.749395	0.250605	1.64569	0.947914	0.794577	0.381674	0.871245							-0.0743287	-0.0121839	-0.0193515	0.00483787			0.0688318	-0.0131786	0.0449878	-0.0149959		58	0.160561	1.57136	1.09629	0.942953	0.265748	1.01962	1.64569	1.10848	0.955137	0.285218	1.03181
0.316015	0.683985	0.0158007	0.984199	0.701985	0.298015	1.69974	0.995495	0.851858	0.366229	0.923677							-0.000851906	-0.0371034	-0.0621815	0.0155454			0.0688318	-0.0131786	0.0449878	-0.0149959		59	0.254183	1.69889	1.21257	1.06894	0.243844	1.14076	1.69974	1.24968	1.10604	0.225226	1.17786
0.50172	0.49828	0.025086	0.974914	0.511393	0.488607	1.91701	1.18677	1.08213	0.315006	1.13445							0.0347999	-0.0218949	-0.00152539	0.000381348			0.0688318	-0.0131786	0.0449878	-0.0149959		60	0.0946211	1.95181	1.2595	1.15486	0.289162	1.20718	1.91701	1.28139	1.17675	0.268037	1.22907
0.43787	0.56213	0.0218935	0.978107	0.576923	0.423077	1.84231	1.12101	1.00296	0.330895	1.06198							-0.0314566	0.0164359	0.0236803	-0.00592008			0.0688318	-0.0131786	0.0449878	-0.0149959		61	0.106841	1.81085	1.24428	1.12624	0.256742	1.18526	1.84231	1.22785	1.1098	0.275058	1.16882
0.331788	0.668212	0.0165894	0.983411	0.685796	0.314204	1.71819	1.01174	0.871417	0.361235	0.94158							-0.0169787	-0.00759335	-0.0198661	0.00496652			0.0688318	-0.0131786	0.0449878	-0.0149959		62	0.28518	1.70121	1.28933	1.149	0.20507	1.21917	1.71819	1.29692	1.1566	0.207155	1.22676
0.351937	0.648063	0.0175969	0.982403	0.665117	0.334883	1.74177	1.0325	0.896402	0.355049	0.964449							-0.0359715	0.0202892	0.0403207	-0.0100802			0.0688318	-0.0131786	0.0449878	-0.0149959		63	0.141781	1.7058	1.19457	1.05847	0.253054	1.12652	1.74177	1.17428	1.03818	0.275853	1.10623
0.405927	0.594073	0.0202964	0.979704	0.609706	0.390294	1.80494	1.08811	0.96335	0.339476	1.02573							-0.0586522	0.0263732	0.0306229	-0.00765571			0.0688318	-0.0131786	0.0449878	-0.0149959		64	0.11267	1.74628	1.22715	1.10239	0.246215	1.16477	1.80494	1.20078	1.07602	0.278998	1.1384
0.302468	0.697532	0.0151234	0.984877	0.715888	0.284112	1.68389	0.981542	0.83506	0.370629	0.908301							-0.0536126	-0.010293	-0.0394284	0.0098571			0.0688318	-0.0131786	0.0449878	-0.0149959		65	0.252655	1.63027	1.2239	1.07742	0.215158	1.15066	1.68389	1.2342	1.08772	0.228578	1.16096
0.257159	0.742841	0.012858	0.987142	0.762389	0.237611	1.63088	0.934874	0.778878	0.386133	0.856876							0.00809557	0.0110502	-0.00920285	0.00230071			0.0688318	-0.0131786	0.0449878	-0.0149959		66	0.0885858	1.63897	1.03451	0.878514	0.326934	0.956512	1.63088	1.02346	0.867463	0.330808	0.945462
0.315068	0.684932	0.0157534	0.984247	0.702957	0.297043	1.69863	0.99452	0.850684	0.366533	0.922602							-0.010597	-0.0642446	-0.00712242	0.00178061			0.0688318	-0.0131786	0.0449878	-0.0149959		67	0.132165	1.68803	1.06244	0.918604	0.322664	0.990522	1.69863	1.12668	0.982849	0.289805	1.05477
0.373321	0.626679	0.0186661	0.981334	0.64317	0.35683	1.76679	1.05452	0.922918	0.348712	0.988719							0.060923	-0.0186662	-0.0456478	0.0114119			0.0688318	-0.0131786	0.0449878	-0.0149959		68	0.106983	1.82771	1.14284	1.01124	0.318888	1.07704	1.76679	1.1615	1.0299	0.289425	1.0957
0.343294	0.656706	0.0171647	0.982835	0.673988	0.326012	1.73165	1.02359	0.885684	0.357677	0.954638							0.0234377	0.0150612	0.0334514	-0.00836285			0.0688318	-0.0131786	0.0449878	-0.0149959		69	0.139061	1.75509	1.17771	1.03981	0.279033	1.10876	1.73165	1.16265	1.02475	0.279288	1.0937
0.43042	0.56958	0.021521	0.978479	0.584569	0.415431	1.83359	1.11333	0.993721	0.332857	1.05353							0.0308608	-0.00951786	0.00495408	-0.00123852			0.0688318	-0.0131786	0.0449878	-0.0149959		70	0.203724	1.86445	1.30754	1.18793	0.243476	1.24773	1.83359	1.31706	1.19744	0.229144	1.25725
0.191704	0.808296	0.00958521	0.990415	0.829567	0.170433	1.55429	0.867455	0.697713	0.410907	0.782584							0.104472	-0.0227131	0.0255313	-0.00638283			0.0688318	-0.0131786	0.0449878	-0.0149959		71	0.147309	1.65877	0.992051	0.822309	0.364602	0.90718	1.55429	1.01476	0.845022	0.314521	0.929893
0.473375	0.526625	0.0236687	0.976331	0.540484	0.459516	1.88385	1.15758	1.04698	0.321862	1.10228							-0.0396394	-0.0140993	-0.0770803	0.0192701			0.0688318	-0.0131786	0.0449878	-0.0149959		72	0.221737	1.84421	1.36521	1.25462	0.207563	1.30992	1.88385	1.37931	1.26872	0.21374	1.32402
0.438535	0.561465	0.0219267	0.978073	0.576241	0.423759	1.84309	1.12169	1.00378	0.330721	1.06274							-0.00892803	0.0349136	0.00816195	-0.00204049			0.0688318	-0.0131786	0.0449878	-0.0149959		73	0.159263	1.83416	1.31587	1.19796	0.229387	1.25691	1.84309	1.28095	1.16305	0.248987	1.222
0.0600597	0.93994	0.00300299	0.996997	0.964676	0.0353244	1.40027	0.731861	0.534474	0.471189	0.633168							0.154544	-0.0436952	-0.00939349	0.00234837			0.0688318	-0.0131786	0.0449878	-0.0149959		74	0.192822	1.55481	0.880989	0.683601	0.413519	0.782295	1.40027	0.924684	0.727296	0.327624	0.82599
0.384973	0.615027	0.0192486	0.980751	0.631212	0.368788	1.78042	1.06652	0.937366	0.345354	1.00194							0.0425991	0.125846	-0.0481228	0.0120307			0.0688318	-0.0131786	0.0449878	-0.0149959		75	0.181938	1.82302	1.37431	1.24515	0.202015	1.30973	1.78042	1.24846	1.1193	0.248164	1.18388
0.350599	0.649401	0.0175299	0.98247	0.666491	0.333509	1.7402	1.03112	0.894743	0.355453	0.96293							0.0533267	-0.0344625	-0.00641066	0.00160267			0.0688318	-0.0131786	0.0449878	-0.0149959		76	0.154361	1.79353	1.15102	1.01464	0.305233	1.08283	1.7402	1.18548	1.0491	0.269503	1.11729
0.282767	0.717233	0.0141383	0.985862	0.736108	0.263892	1.66084	0.96125	0.810631	0.377217	0.88594							0.0195752	0.050679	0.016379	-0.00409474			0.0688318	-0.0131786	0.0449878	-0.0149959		77	0.143631	1.68041	1.15556	1.00494	0.270139	1.08025	1.66084	1.10488	0.954261	0.291506	1.02957
0.103063	0.896937	0.00515313	0.994847	0.920541	0.0794591	1.45058	0.776155	0.587798	0.44975	0.681976							0.0228088	0.0558155	0.0126277	-0.00315692			0.0688318	-0.0131786	0.0449878	-0.0149959		78	0.153252	1.47339	0.985222	0.796865	0.311199	0.891043	1.45058	0.929406	0.741049	0.339452	0.835228
0.26839	0.73161	0.0134195	0.98658	0.750863	0.249137	1.64402	0.946442	0.792804	0.382172	0.869623							-0.0378513	0.0375187	-0.0212597	0.00531493			0.0688318	-0.0131786	0.0449878	-0.0149959		79	0.210363	1.60617	1.19432	1.04069	0.224498	1.1175	1.64402	1.1568	1.00317	0.257948	1.07999
0.678488	0.321512	0.0339244	0.966076	0.329973	0.670027	2.12383	1.36884	1.30133	0.278279	1.33508							-0.0959322	-0.025217	-0.0112226	0.00280566			0.0688318	-0.0131786	0.0449878	-0.0149959		80	0.0870673	2.0279	1.43069	1.36318	0.223791	1.39693	2.12383	1.45591	1.38839	0.240689	1.42215
0.474109	0.525891	0.0237055	0.976295	0.53973	0.46027	1.88471	1.15833	1.0479	0.32168	1.10311							0.109213	0.0503125	0.0257974	-0.00644934			0.0688318	-0.0131786	0.0449878	-0.0149959		81	0.203378	1.99392	1.41202	1.30159	0.232723	1.3568	1.88471	1.36171	1.25127	0.221958	1.30649
0.424935	0.575065	0.0212468	0.978753	0.590198	0.409802	1.82717	1.10768	0.986919	0.334316	1.0473							-0.18849	0.0194056	-0.023007	0.00575174			0.0688318	-0.0131786	0.0449878	-0.0149959		82	0.189108	1.63868	1.3162	1.19543	0.164143	1.25581	1.82717	1.29679	1.17603	0.237091	1.23641
0.422441	0.577559	0.021122	0.978878	0.592758	0.407242	1.82426	1.10511	0.983826	0.334984	1.04447							0.082605	-0.0266428	-0.0316888	0.00792219			0.0688318	-0.0131786	0.0449878	-0.0149959		83	0.150096	1.90686	1.22857	1.10728	0.295684	1.16792	1.82426	1.25521	1.13392	0.256606	1.19457
0.103382	0.896618	0.00516908	0.994831	0.920214	0.0797864	1.45096	0.776483	0.588193	0.449598	0.682338							0.0736695	-0.0394759	0.0248366	-0.00620916			0.0688318	-0.0131786	0.0449878	-0.0149959		84	0.0706399	1.52463	0.807647	0.619357	0.451332	0.713502	1.45096	0.847123	0.658833	0.39717	0.752978
0.333215	0.666785	0.0166607	0.983339	0.684332	0.315668	1.71986	1.01321	0.873186	0.36079	0.943199							0.0693283	0.0652197	-0.0115919	0.00289797			0.0688318	-0.0131786	0.0449878	-0.0149959		85	0.340205	1.78919	1.41864	1.27861	0.17461	1.34862	1.71986	1.35342	1.21339	0.181023	1.2834
0.40222	0.59778	0.020111	0.979889	0.613511	0.386489	1.8006	1.08429	0.958753	0.340501	1.02152							-0.00112767	-0.0607991	0.00319325	-0.000798312			0.0688318	-0.0131786	0.0449878	-0.0149959		86	0.153393	1.79947	1.17688	1.05135	0.28993	1.11411	1.8006	1.23768	1.11215	0.259027	1.17491
0.402053	0.597947	0.0201026	0.979897	0.613683	0.386317	1.8004	1.08411	0.958545	0.340548	1.02133							0.0332475	-0.0325708	0.000533057	-0.000133264			0.0688318	-0.0131786	0.0449878	-0.0149959		87	0.229878	1.83365	1.28142	1.15585	0.248036	1.21864	1.8004	1.31399	1.18842	0.221643	1.25121
0.17092	0.82908	0.00854599	0.991454	0.850898	0.149102	1.52998	0.846047	0.671941	0.419428	0.758994							-0.0601012	-0.0301466	-0.0312558	0.00781395			0.0688318	-0.0131786	0.0449878	-0.0149959		88	0.121384	1.46988	0.937285	0.763178	0.335112	0.850232	1.52998	0.967432	0.793325	0.337417	0.880378
0.240952	0.759048	0.0120476	0.987952	0.779022	0.220978	1.61191	0.918181	0.758781	0.391992	0.838481							-0.13076	-0.0209383	0.0197286	-0.00493215			0.0688318	-0.0131786	0.0449878	-0.0149959		89	0.143345	1.48115	1.04059	0.881188	0.267364	0.960888	1.61191	1.06153	0.902126	0.302764	0.981826
0.239625	0.760375	0.0119812	0.988019	0.780385	0.219615	1.61036	0.916814	0.757135	0.39248	0.836974							-0.0876345	0.0447275	0.0129703	-0.00324257			0.0688318	-0.0131786	0.0449878	-0.0149959		90	0.219377	1.52273	1.18092	1.02124	0.203472	1.10108	1.61036	1.13619	0.976512	0.259609	1.05635
0.241243	0.758757	0.0120621	0.987938	0.778725	0.221275	1.61225	0.91848	0.759141	0.391886	0.83881							-0.0244754	-0.0114875	-0.0207654	0.00519134			0.0688318	-0.0131786	0.0449878	-0.0149959		91	0.0490342	1.58778	0.956027	0.796687	0.359222	0.876357	1.61225	0.967514	0.808175	0.360321	0.887845
0.289482	0.710518	0.0144741	0.985526	0.729216	0.270784	1.66869	0.968166	0.818958	0.374946	0.893562							-0.148234	0.0140793	-0.0286878	0.00717195			0.0688318	-0.0131786	0.0449878	-0.0149959		92	0.153094	1.52046	1.13534	0.986131	0.223304	1.06074	1.66869	1.12126	0.972052	0.284503	1.04666
0.360605	0.639395	0.0180302	0.98197	0.656221	0.343779	1.75191	1.04142	0.90715	0.352453	0.974286							0.12475	-0.0204588	-0.00126631	0.000316578			0.0688318	-0.0131786	0.0449878	-0.0149959		93	0.278922	1.87666	1.29989	1.16561	0.255272	1.23275	1.75191	1.32035	1.18607	0.205336	1.25321
0.107575	0.892425	0.00537874	0.994621	0.91591	0.0840899	1.45586	0.780802	0.593393	0.447606	0.687097							-0.0549581	-0.0214374	-0.0189013	0.00472534			0.0688318	-0.0131786	0.0449878	-0.0149959		94	0.0819453	1.4009	0.84131	0.653901	0.382456	0.747605	1.45586	0.862747	0.675338	0.387326	0.769043
0.431402	0.568598	0.0215701	0.97843	0.583561	0.416439	1.83474	1.11434	0.994939	0.332597	1.05464							0.00310667	-0.067137	-0.00460145	0.00115036			0.0688318	-0.0131786	0.0449878	-0.0149959		95	0.192197	1.83785	1.2394	1.12	0.268249	1.1797	1.83474	1.30654	1.18714	0.234448	1.24684
0.222592	0.777408	0.0111296	0.98887	0.797866	0.202134	1.59043	0.89927	0.736014	0.398843	0.817642							0.0345929	-0.0261026	-0.0107517	0.00268792			0.0688318	-0.0131786	0.0449878	-0.0149959		96	0.0765783	1.62503	0.949745	0.786489	0.377465	0.868117	1.59043	0.975848	0.812592	0.349067	0.89422
0.499887	0.500113	0.0249943	0.975006	0.513274	0.486726	1.91487	1.18488	1.07986	0.31544	1.13237							-0.105044	0.00561461	0.0268106	-0.00670265			0.0688318	-0.0131786	0.0449878	-0.0149959		97	0.216661	1.80982	1.40716	1.30214	0.176057	1.35465	1.91487	1.40154	1.29652	0.211939	1.34903
0.347735	0.652265	0.0173868	0.982613	0.669429	0.330571	1.73685	1.02817	0.891192	0.356322	0.95968							-0.121606	-0.0427138	0.0220079	-0.00550196			0.0688318	-0.0131786	0.0449878	-0.0149959		98	0.221068	1.61524	1.20652	1.06955	0.21546	1.13803	1.73685	1.24924	1.11226	0.235812	1.18075
0.181405	0.818595	0.00907026	0.99093	0.840137	0.159863	1.54224	0.856847	0.684942	0.415087	0.770895							-0.0342935	0.0321149	0.0259004	-0.0064751			0.0688318	-0.0131786	0.0449878	-0.0149959		99	0.0891051	1.50795	0.978067	0.806162	0.321631	0.892115	1.54224	0.945952	0.774047	0.354851	0.86
0.44744	0.55256	0.022372	0.977628	0.567101	0.432899	1.85351	1.13086	1.01483	0.32841	1.07284							0.0100154	0.0468968	-0.0359249	0.00898123			0.0688318	-0.0131786	0.0449878	-0.0149959		100	0.0944717	1.86352	1.27223	1.15619	0.259149	1.21421	1.85351	1.22534	1.1093	0.279253	1.16732
																				-0.000592057
0.307557																		9		0.0087858
0.158817									0.37886									9
												9
fit RD to both models (i.e. 1.75 and 3) to see which one is better fit for real data												9						9
							9					9																	0.146963	0	9.14696	0.146963	0
												9
												9						with 0.14 remyelin
						2.3 of water for AD						both noises/4		inter-siubject noise		both noises/3		all noise						variability of RD may be adding to less then 100% correlation of RD with FA after free water removal					0.28	0.000729478	0.00132353	0.00015505			22.0806					-0.00263569	0.0775214	-7.07138		0.687672	0.823945	1.13545	0.689	0.413261
							1.7 of water for RD				9	8	66	15	68	8	62	2	58										0.23
		without noise		with inter-subject noise					0.37705		9	5	59	15	66	9	67	8	62							9				1.67025	1.12	0.972113	0.29093	1.04606	1.67604	1.12786	0.981248	0.290182	1.05455		LARGE INCREASE OF RD
		12	61	15	62					FINAL		14	64	14	65	8	67	4	64										-	0.0270089	0.0363804	-0.0124519	0.0169791	0.0119643	1.69791	9		0.997427
		10	53									8	70	6	67	4	62	1	43										Measured data	1.69726	1.15638	0.959661	0.293947	1.05802
		36	81				9			14	61	5	58	8	61	8	69	12	64										-		1.20038	0.993115	0.259264	1.09675	1.38289	0.887124	0.697124	0.343513	0.792124
		5	59							10	63	5	57	5	66	7	70	12	70									1	9	63	1.21038	1.00312	0.260547	1.10675	1.35399	0.883095	0.693095	0.335758	0.788095
		10	54							9	64	2	54	18	73	3	57	6	66						1.14	1	0.72	2	9	33	1.21559	1.00833	0.257556	1.11196	1.35687	0.910559	0.720559	0.317321	0.815559
		19	50							12	49	7	62	13	67	4	57	3	62						1.09	2	0.65	3	9	29	1.19394	0.986678	0.268643	1.09031	1.37384	0.895416	0.705416	0.333793	0.800416
		21	68							12	49	4	58	5	60	3	59	6	57						1.06	3	0.62	4	9	79	1.20796	1.0007	0.262103	1.10433	1.37872	0.910008	0.720008	0.325531	0.815008
		5	36							3	34	6	60	10	64	8	65	10	64						1.05	4	0.59	5	9	29
		6	51							25	62	7	62	8	62	2	59	7	62				16	62	1.05	5	0.58	6	=	89	1.20565	0.998389	0.261623	1.10202	1.36926	0.89724	0.70724	0.331183	0.80224
		1	39							15	56	9	69	10	63	8	63	7	60				21	80	1.05	6	0.57	7	9	42
										14	58	7	63	14	70	7	65	3	59				3	50	1.07	7	0.56	8	9	25		l1	l2	l3
		12.5	55.2							13	63	5	55	18	69	11	66	11	65				13	56	1.1	8	0.56	9	9	46	model without "extra-axonal" space	1.36926	0.89724	0.70724	0.331183	0.80224
										9	56	8	63	12	67	7	67	9	62				7	45	1.13	9	0.56	10	0	29	"normilased"	1.36	0.92625	0.718286	0.3172	0.822268
										15	48	5	64	7	66	5	56	8	63				15	67	1.17	10	0.56	11	9	43
										19	81	3	58	11	64	11	67	1	56				9	53	1.2	11	0.57	12	9	37
										3	58	5	61	5	63	3	57	8	67				24	69	1.23	12	0.57	13	=	36		l1	l2	l3	FA		FINAL
										11	79	4	63	9	62	8	64	8	68				15	62	1.27	13	0.57	14	9	77	Model	1.65226	1.20565	0.998389	0.261623	1.10202	0.11			0.012			0.1	0.05
										4	63	2	54	11	66	5	61	12	68				1	50	1.31	14	0.56	15	9	26	Measured data	1.69726	1.15638	0.959661	0.293947	1.05802	0.13			-0.0027			0.12	0.038
										14	79	5	60					10	64				13	54	1.35	15	0.56	16	9	22							0.15			-0.012			0.14	0.022
										9	67	5.95	61	10.7	65.45	6.45	63	1	48				21	68	1.39	16	0.55	17	9	86				#DIV/0!			0.16	2.9	2.9				0.16	0.019
										14	66	2.74293	4.49561	4.13076	3.20321	2.66508	4.36493	7	68				15	67	1.42	17	0.54	18	9	24							0.17	0.9	0.9	-0.018			0.18	0.027
										13	37							10	66				11	65	1.44	18	0.54	19	9	90				#DIV/0!			0.18	-0.5	0.5	-0.02			0.2	0.044
																							8	49	1.46	19	0.54	20	9	26							0.19	-1	1	-0.07			0.23	0.065
										11.9	59.65							7.72727	63.1818				11	53	1.47	20	0.55	21	9	47				#DIV/0!			0.2	-2.6	2.6				0.17	0.023
																							6	60	1.48	21	0.55	22		31
																							19	68	1.48	22	0.55	23		93				#DIV/0!	sd at 0.32
																		inter					9	63	1.48	23	0.55	24		39							0.16!!!
																		14	68				7	49	1.47	24	0.54	25		47	1.2													2.5 vs 1.8 new controls
																		6	61						1.46	25	0.54	26		41
																		7	65				12.2	59.5	1.45	26	0.54	27		59																ad and RD without random noise	ad and RD with random
																		16	68						1.45	27	0.54	28		73											0.12	0.1		0.18	0.034
																		14	70						1.46	28	0.54	29		55											0.18	0.05		0.19	0.036
																		10	70						1.47	29	0.54	30		28											0.2	0.04		0.2	0.0244
																		1	53						1.48	30	0.53	31		28											0.22	0.03		0.21	0.02	0.025	0.03
																		7	62						1.49	31	0.52	32		88											0.24	0.02		0.22	0.018	0.021	0.0216
																		16	72						1.5	32	0.52	33		38											0.25	0.02		0.23	0.019	0.22	0.0216
																		4	55						1.52	33	0.52	34		43											0.26	0.02		0.24	0.02		0.03	1.7
																									1.52	34	0.52	35		33											0.28	0.03		0.25	0.026			1.7
																		9.5	64.4						1.52	35	0.51	36		25											0.3	0.045		0.26	0.038			2.4
																									1.49	36	0.51	37		42														0.235	0.0172
																									1.48	37	0.51	38		42														0.28	0.055			9.6
																									1.46	38	0.52	39		137
																									1.43	39	0.53	40		35
																									1.4	40	0.54
																									1.38	41	0.55
																									1.35	42	0.56
																									1.33	43	0.57			48.875
																									1.3	44	0.58				without noise	with inter noise	both noises	with intra	without noise all 3 values			sum squares
																									1.26	45	0.6		0.09	2.9								0.1	48
																									1.2	46	0.63		0.11	1.21	1.4	1.33	1.13	0.78	1.85			0.12	26.6
																									1.16	47	0.65		0.13	0.29	0.2	-0.13	-0.03	0.4	0.46			0.14	22.95
																									1.12	48	0.67		0.15	-0.22	-1	-0.82	-0.77	-0.5	-1			0.16	31.5
																									1.08	49	0.67		0.17	-0.72	-2				-1.38
																									1.05	50	0.66		0.19	-3.32
																									1.39714		0.556571
																									0.0644419		0.0203419		0.09	2.9	0				0
																													0.11	1.21	1.4				1.85
																									1.47421		0.53		0.13	0.29	0.2				0.46
																													0.14		1				1
																													0.15	0.22	2				1.38
																													0.17	0.72	0
																													0.19	3.32	0

## Sheet: RD AD normalisation
% water AD	% water RD	water voxels	RD wothout water	correction for FA change due to water	FA without water					normalised RD OLD	demyelination		AD without water	normilised eigen2	norm eigen 3		normalised RD NEW			% normal voxels in AD AD based on 3/3 model		RD without water			Based on RD scaling		NEW	2	1.4	2.5		OR eroded lesion volume	OR lesions AD				OR lesions RD	T1 hypo	NAWM intesity		corrected	AD max whole brain	RD max	Ad max OR	RD max OR				combined AD and residual RD
0.481273	0.393727	0.208327	0.648978	0.339887	0.653117	0.785019	0.865219	0.785019	0.825119	0.757539	0.141686	0.186435	1.37	0.811686	0.646435	0.382125	0.72906	0.23906	0.3994	0.681947	0.318053	0.79303	0.651099	0.722065	0.802816	1.2325	0.722065	0.582148	0.861982	0.348953	1001	174	1.7294	1.1133	0.9529	0.313229	1.0331	189	226	0.95214	198.5								1.26084
0.251545	0.323818	0.0908226	0.621601	0.215835	0.486929	0.882549	0.973749	0.882549	0.928149	0.87439	0.303097	0.327318	1.37	0.973097	0.787318	0.277812	0.880208	0.390208	0.1467	0.905575	0.0944248	0.968926	0.788361	0.878644	0.834204	1.05889	0.878644	0.847362	0.909925	0.795227	1002	278	1.4767	1.0474	0.865	0.271094	0.9562	173	220	0.926862	186.651								1.2998
0.727273	0.605364	0.4	0.692308	0.472727	0.752373	0.831033	0.923933	0.831033	0.877483	0.782863	0.183288	0.16238	1.37	0.853288	0.62238	0.383295	0.737834	0.247834	0.67	0.442478	0.557522	0.802888	0.63498	0.718934	0.707796	1.26365	0.718934	0.340934	1.09693	-0.289066	1004	639	2	1.3588	1.173	0.279646	1.2659	155	245	1.03219	150.167								1.47567
0.406818	0.285682	0.165434	0.639058	0.299682	0.658492	0.722701	0.821951	0.722701	0.772326	0.701484	0.100504	0.096217	1.37	0.770504	0.556217	0.438189	0.663361	0.173361	0.3175	0.754425	0.245575	0.757484	0.559472	0.658478	0.851327	1.27284	0.658478	0.560824	0.756132	0.398067	1007	90	1.6475	1.0135	0.815	0.358811	0.91425	183	250	1.05325	173.748								1.09289
0.492818	0.432364	0.215478	0.650624	0.346122	0.642361	0.818752	0.913152	0.818752	0.865952	0.790301	0.210332	0.212483	1.37	0.880332	0.672483	0.352064	0.776408	0.286408	0.4121	0.670708	0.329292	0.860694	0.677393	0.769043	0.785469	1.20148	0.769043	0.621755	0.916332	0.376274	1010	1344	1.7421	1.17	0.9812	0.296239	1.0756	157	252	1.06168	147.879	3	2.5	2.4	1.8	?			1.35258
0.6	0.536364	0.289474	0.667519	0.404	0.67789	0.85177	0.94177	0.85177	0.89677	0.814304	0.2425	0.249531	1.37	0.9125	0.709531	0.326904	0.811016	0.321016	0.53	0.566372	0.433628	0.881875	0.717187	0.799531	0.738776	1.20171	0.799531	0.569844	1.02922	0.187031	1011	989	1.86	1.28	1.1	0.27389	1.19	147	237	0.998483	147.223	3	2.5	2.4	1.8				1.50849
0.309091	0.301591	0.116438	0.627624	0.246909	0.554537	0.814405	0.896155	0.814405	0.85528	0.801407	0.211307	0.255417	1.37	0.881307	0.715417	0.331288	0.798362	0.308362	0.21	0.849558	0.150442	0.874224	0.717187	0.795706	0.844184	1.14734	0.795706	0.742581	0.848831	0.654039	1012	282	1.54	1.0135	0.85	0.307628	0.93175	183	245	1.03219	177.293	2.9	2.3	2.4	1.5				1.22948
0.570273	0.490909	0.26746	0.662518	0.387947	0.676762	0.824342	0.914342	0.824342	0.869342	0.789376	0.199707	0.209313	1.37	0.869707	0.669313	0.35609	0.76951	0.27951	0.4973	0.59531	0.40469	0.842515	0.676111	0.759313	0.759184	1.22044	0.759313	0.555374	0.963253	0.215475	1014	1183	1.8273	1.23	1.05	0.288814	1.14	146	261	1.0996	132.776	3.1	2.7	2.5	1.7				1.40613
0.439364	0.397682	0.183527	0.643253	0.317256	0.619906	0.82119	0.93974	0.82119	0.880465	0.797235	0.254295	0.193782	1.37	0.924295	0.653782	0.352462	0.789039	0.299039	0.3533	0.722743	0.277257	0.908951	0.657618	0.783285	0.801041	1.18192	0.783285	0.668199	0.89837	0.476391	1016	76	1.6833	1.156	0.9189	0.302649	1.03745	151	238	1.0027	150.594	3	2.6	2.4	1.8				1.32819
0.445455	0.4	0.187023	0.644061	0.320545	0.616816	0.819115	0.899115	0.819115	0.859115	0.794648	0.19716	0.24321	1.37	0.86716	0.70321	0.340521	0.785185	0.295185	0.36	0.716814	0.283186	0.851358	0.70716	0.779259	0.8	1.186	0.779259	0.660741	0.897778	0.46321	1021	1498	1.69	1.12	0.96	0.296271	1.04	167	241	1.01534	164.478	3	2.6	2.2	1.6	?			1.32696
0.373818	0.341182					0.808808	0.892108	0.808808	0.850458	0.790366	0.198256	0.237151	1.37	0.868256	0.697151	0.343088	0.782704	0.292704	0.2812	0.786549	0.213451	0.857401	0.699865	0.778633	0.826408	1.17375	0.778633	0.69722	0.860046	0.561531	1022	126	1.6112	1.0586	0.892	0.306967	0.9753	162	212	0.893158	181.379	2.9	2.5	2.3	1.7				1.26109
0.582545	0.500682	0.276398	0.664551	0.394575	0.682904	0.825773	0.921023	0.825773	0.873398	0.789776	0.208902	0.199477	1.37	0.878902	0.659477	0.35881	0.769189	0.279189	0.5108	0.583363	0.416637	0.850334	0.666619	0.758476	0.754796	1.22289	0.758476	0.544216	0.972736	0.187117	1025	1136	1.8408	1.246	1.0555	0.288329	1.15075	113	225	0.947927	119.207	2.9	2.4	2.5	1.7				1.41592
0.342455	0.311727	0.132333	0.631345	0.264925	0.584249	0.800222	0.909022	0.800222	0.854622	0.784418	0.223132	0.200399	1.37	0.893132	0.660399	0.355237	0.776765	0.286765	0.2467	0.81708	0.18292	0.884177	0.662637	0.773407	0.839633	1.17257	0.773407	0.706246	0.840569	0.594311	1026	104	1.5767	1.0517	0.8341	0.319324	0.9429	192	250	1.05325	182.292			1.8	1.2				1.22473
0.790909	0.804364	0.467742	0.707242	0.507091	0.71087	1.00161	1.08141	1.00161	1.04151	0.948092	0.576507	0.611279	1.37	1.24651	1.07128	0.121508	1.15889	0.668893	0.74	0.380531	0.619469	1.18139	1.08756	1.13447	0.618449	1.10849	1.13447	0.646102	1.62285	-0.167851	1029	154	2.07	1.5646	1.405	0.203779	1.4848	90	226	0.95214	94.5239								2.39891
0.24	0.311091	0.0859375	0.620449	0.2096	0.490442	0.877315	0.991115	0.877315	0.934215	0.870128	0.322124	0.297483	1.37	0.992124	0.757483	0.288808	0.874803	0.384803	0.134	0.916814	0.0831858	0.988494	0.75839	0.873442	0.839918	1.06059	0.873442	0.846222	0.900662	0.800855	1032	1318	1.464	1.056	0.8284	0.280842	0.9422	177	221	0.931075	190.103	2.7	2.2	2.5	1.7				1.28071
0.481818	0.437273	0.208661	0.649055	0.340182	0.627891	0.832504	0.916504	0.832504	0.874504	0.804979	0.216818	0.250403	1.37	0.886818	0.710403	0.332302	0.79861	0.30861	0.4	0.681416	0.318584	0.868117	0.715078	0.791597	0.783265	1.18383	0.791597	0.651338	0.931857	0.417571	1034	1126	1.73	1.165	0.997	0.287709	1.081	126	225	0.947927	132.922	2.5	1.9	2.3	1.5				1.3816
0.532545	0.485					0.846488	0.946988	0.846488	0.896738	0.814695	0.257768	0.237076	1.37	0.927768	0.697076	0.329887	0.812422	0.322422	0.4558	0.632035	0.367965	0.904481	0.702898	0.803689	0.761837	1.18563	0.803689	0.629032	0.978346	0.337938	1035	2114	1.7858	1.234	1.033	0.280842	1.1335	165	243	1.02376	161.17	2.7	2.4	2.5	1.7				1.45082
0.289091	0.206227					0.724691	0.817841	0.724691	0.771266	0.713375	0.123401	0.14163	1.37	0.793401	0.60163	0.408999	0.697516	0.207516	0.188	0.869027	0.130973	0.787373	0.603137	0.695255	0.887	1.23324	0.695255	0.650041	0.740469	0.574685	1036	214	1.518	0.92	0.7337	0.36952	0.82685	210	263	1.10802	189.527	3	2.3						1.05883
0.427273	0.459091					0.89792	1.03292	0.89792	0.96542	0.874982	0.382048	0.278675	1.37	1.05205	0.738675	0.291032	0.895361	0.405361	0.34	0.734513	0.265487	1.03759	0.742289	0.88994	0.773469	1.09914	0.88994	0.781506	0.998373	0.600783	1038	860	1.67	1.24	0.97	0.266428	1.105	108	222	0.935288	115.472								1.49525
0.463636	0.340318					0.73966	0.83531	0.73966	0.787485	0.713663	0.103038	0.103963	1.37	0.773038	0.563963	0.433543	0.668501	0.178501	0.38	0.699115	0.300885	0.755823	0.568267	0.662045	0.826796	1.27353	0.662045	0.532931	0.791159	0.317741	1039	107	1.71	1.07	0.8787	0.342722	0.97435	182	236	0.99427	183.049	2.4	1.7	2.3	1.5	shift, redo in FSL			1.14314
0.309091	0.331045					0.846805	0.972655	0.846805	0.90973	0.833807	0.301354	0.241645	1.37	0.971354	0.701645	0.319979	0.836499	0.346499	0.21	0.849558	0.150442	0.964271	0.703416	0.833843	0.830959	1.11402	0.833843	0.780718	0.886968	0.692177	1041	441	1.54	1.09	0.8383	0.298234	0.96415	196	240	1.01112	193.844	2.3	1.5	1.9	1.3				1.28821
0.590909	0.650909					0.984673	1.06867	0.984673	1.02667	0.947972	0.464154	0.492862	1.37	1.13415	0.952862	0.179551	1.04351	0.553508	0.52	0.575221	0.424779	1.10462	0.960246	1.03243	0.687347	1.06211	1.03243	0.810892	1.25397	0.441662	1042	974	1.85	1.4	1.232	0.210696	1.316	117	235	0.990057	118.175	2.9	2.3	2.5	1.7	check RD, too high			1.93049
0.397273	0.374682					0.827849	0.953199	0.827849	0.890524	0.807434	0.274907	0.203052	1.37	0.944907	0.663052	0.344079	0.80398	0.31398	0.307	0.763717	0.236283	0.932532	0.666146	0.799339	0.811367	1.16165	0.799339	0.706523	0.892155	0.55183	1043	696	1.637	1.1375	0.8868	0.303193	1.01215	162	230	0.968992	167.184					left OR GAD, excluded			1.31611
0.445455	0.4375					0.860365	0.963115	0.860365	0.91174	0.835898	0.286444	0.269019	1.37	0.956444	0.729019	0.308759	0.842731	0.352731	0.36	0.716814	0.283186	0.940642	0.732969	0.836806	0.783163	1.14357	0.836806	0.718287	0.955324	0.520756	1044	1067	1.69	1.184	0.9785	0.277717	1.08125	174	261	1.0996	158.24	3	2.5	2.3	1.8				1.42422
0.572455	0.499727					0.832385	0.952085	0.832385	0.892235	0.797236	0.26294	0.172229	1.37	0.93294	0.632229	0.362212	0.782585	0.292585	0.4997	0.593186	0.406814	0.905508	0.639087	0.772297	0.755224	1.21287	0.772297	0.566554	0.978041	0.223648	1045	746	1.8297	1.2694	1.03	0.289741	1.1497	143	230	0.968992	147.576	3	2.3	2.4	1.7				1.4319
0.54	0.457545					0.810627	0.896927	0.810627	0.853777	0.778208	0.177037	0.200864	1.37	0.847037	0.660864	0.365764	0.75395	0.26395	0.464	0.624779	0.375221	0.823014	0.66687	0.744942	0.774163	1.22489	0.744942	0.564772	0.925112	0.264489	1046	371	1.794	1.1896	1.017	0.296837	1.1033	164	210	0.884732	185.367	2.6	2.3	2.5	1.7				1.35259
0.385636	0.285					0.738035	0.824535	0.738035	0.781285	0.718598	0.109411	0.139735	1.37	0.779411	0.599735	0.413886	0.689573	0.199573	0.2942	0.775044	0.224956	0.767801	0.602638	0.685219	0.851633	1.25031	0.685219	0.598145	0.772294	0.45302	1047	145	1.6242	1	0.827	0.349372	0.9135	151	219	0.922649	163.659								1.12
0.286364	0.362727					0.898912	1.00791	0.898912	0.953412	0.887825	0.34202	0.32401	1.37	1.01202	0.78401	0.272862	0.898015	0.408015	0.185	0.871681	0.128319	1.00613	0.785482	0.895807	0.816735	1.05317	0.895807	0.851645	0.93997	0.778041	1050	209	1.515	1.108	0.89	0.264509	0.999	181	237	0.998483	181.275								1.36049
0.445455	0.495455					0.924115	1.00912	0.924115	0.966615	0.899648	0.350617	0.382716	1.37	1.02062	0.842716	0.243905	0.931667	0.441667	0.36	0.716814	0.283186	1.00481	0.846667	0.925741	0.757143	1.078	0.925741	0.807222	1.04426	0.609691	1052	1276	1.69	1.23	1.06	0.240881	1.145	134	247	1.04061	128.77								1.57452
0.559091	0.48					0.820832	0.918832	0.820832	0.869832	0.786807	0.209095	0.193212	1.37	0.879095	0.653212	0.36189	0.766153	0.276153	0.485	0.606195	0.393805	0.853109	0.659708	0.756409	0.764082	1.22049	0.756409	0.561518	0.951299	0.236701	1053	1598	1.815	1.226	1.03	0.292376	1.128	155	234	0.985844	157.226	3	2.7	2.3	1.8				1.39057
0.518182	0.427273					0.793894	0.880894	0.793894	0.837394	0.76331	0.156589	0.179438	1.37	0.826589	0.639438	0.381456	0.733014	0.243014	0.44	0.646018	0.353982	0.804671	0.644918	0.724795	0.787755	1.23514	0.724795	0.560411	0.889178	0.286438	1054	139	1.77	1.157	0.983	0.307059	1.07	132	235	0.990057	133.326								1.29743
0.324364	0.313636					0.816058	0.931058	0.816058	0.873558	0.801776	0.251366	0.215522	1.37	0.921366	0.675522	0.341913	0.798444	0.308444	0.2268	0.83469	0.16531	0.913444	0.677502	0.795473	0.838776	1.15051	0.795473	0.736058	0.854888	0.637034	1056	160	1.5568	1.06	0.83	0.31261	0.945	202	258	1.08696	185.84					no fibers			1.24302
0.163636	0.251318					0.869547	0.978097	0.869547	0.923822	0.868783	0.30808	0.300381	1.37	0.97808	0.760381	0.289691	0.869231	0.379231	0.05	0.99115	0.00884956	0.977723	0.760471	0.869097	0.866755	1.04422	0.869097	0.866418	0.871775	0.861954	1058	366	1.38	0.985	0.7679	0.288785	0.87645	189	222	0.935288	202.077								1.19954
0.554545	0.505091					0.851883	0.964983	0.851883	0.908433	0.818241	0.285407	0.220616	1.37	0.955407	0.680616	0.333281	0.818012	0.328012	0.48	0.610619	0.389381	0.9299	0.686993	0.808446	0.752816	1.1871	0.808446	0.617142	0.999751	0.298301	1070	333	1.81	1.2687	1.0425	0.279512	1.1556	166	270	1.13751	145.932	2.5	2	2.3	1.7				1.4806
0.536364	0.459091					0.815088	0.920088	0.815088	0.867588	0.782975	0.214648	0.179155	1.37	0.884648	0.639155	0.367779	0.761901	0.271901	0.46	0.628319	0.371681	0.860986	0.64507	0.753028	0.773469	1.21914	0.753028	0.575563	0.930493	0.279789	1071	1449	1.79	1.21	1	0.297686	1.105	195	290	1.22177	159.604					high res T1			#REF!
0.472727	0.486364					0.893407	0.998407	0.893407	0.945907	0.866646	0.336667	0.309744	1.37	1.00667	0.769744	0.280602	0.888205	0.398205	0.39	0.690265	0.309735	0.988718	0.774231	0.881474	0.761224	1.11829	0.881474	0.746859	1.01609	0.5225	1073	6339	1.72	1.24	1.03	0.25988	1.135	143	185	0.779407	183.473								#REF!
0.581818	0.512273					0.839075	0.925575	0.839075	0.882325	0.803139	0.216818	0.237439	1.37	0.886818	0.697439	0.338465	0.792129	0.302129	0.51	0.584071	0.415929	0.858333	0.704561	0.781447	0.749592	1.20897	0.781447	0.567811	0.995083	0.21175	1075	706	1.84	1.25	1.077	0.280359	1.1635	124	199	0.838389	147.903	2.8	2.5						#REF!
0.381818	0.404545					0.872434	0.987434	0.872434	0.929934	0.853319	0.319545	0.276818	1.37	0.989545	0.736818	0.299439	0.863182	0.373182	0.29	0.778761	0.221239	0.978182	0.739659	0.85892	0.797959	1.11086	0.85892	0.773693	0.944148	0.631648	1077	320	1.62	1.16	0.93	0.276747	1.045	201	290	1.22177	164.515								#REF!
0.636364	0.516364					0.802159	0.894159	0.802159	0.848159	0.761635	0.148333	0.1443	1.37	0.818333	0.6043	0.401004	0.711317	0.221317	0.57	0.530973	0.469027	0.783	0.613133	0.698067	0.747755	1.26434	0.698067	0.433067	0.963067	-0.0086	1078	742	1.9	1.26	1.076	0.297163	1.168	123	180	0.758342	162.196	3.3	2.9	2.5	1.8				#REF!
										from 21.10.2016 FINAL 2.5																					1080											2.4	1.8			no OR			#REF!
																															1083											2.4	1.8						#REF!
										0.810802	0.247982	0.24042	1.37	0.917982	0.70042	0.333602	0.809201	0.319201	0.376269	0.702417							0.80202				1084			1.16753	0.969728	0.291233	1.06863					2.4	1.5						#REF!
1.2-AD in normal OR		(relater to 10 normal tissue voxels)		from MODEL						0.057611	0.096945	0.096633				0.0618436	0.0948428	0.0948428	0.148229	0.131176							0.093799				1D03			0.124718	0.131699	0.0326172	0.127421					2.5	1.7						#REF!
										0.0710543						7.72983e-09	0.117205										0.116953				1D05					0.111997	0.119238					2.4	1.8						#REF!
			0.6-normal RD																												1d07											2.2	1.6						#REF!
			(10*0.6)/(10+x)=RD																								0.0513864				1D09											2.3	1.7						#REF!
			x-number of water voxels																												1063	not preprocesed				#DIV/0!						2.5	1.7						#REF!
			0.651509																												1057	not preprocesed				#DIV/0!						1.8	1.2						#REF!
0.462527	0.426333		0.0254807			0.835232	0.932959	0.835232	0.884095				1.37	0.91928	0.705842	0.331514	0.812561			0.704653	0.297583	0.898834	0.705207	0.80202	0.788315		0.805318	1.4	0.66										237.36										#REF!
			0.0391102			0.0656184	0.0673682	0.0656184	0.066023				6.80461e-16	0.109022	0.110505	0.0692819	0.107918			0.135945	0.131176	0.0949901	0.0975021	0.093799	0.0520086		0.105579	1.5	0.53										13.853			2.5	1.7						#REF!
						0.0785631	0.0722092	0.0785631	0.0746786								0.132813								0.0659744		0.131102	1.6	0.33										0.058363			2.3	1.5						#REF!
																												1.7	0.05	0.59						#DIV/0!						2.5	1.7						#REF!
														-0.91928	-0.705842													1.8	-0.27	0.49			1.38			1	0.82685												#REF!
																				ad=(1.3*x) +(3*(1-x)) where x is % of non-water								1.9	-0.54	0.35						#VALUE!													#REF!
																				x calculated above								2	-0.71	0.19						#DIV/0!						2.3	1.5
																												2.1		0						#DIV/0!						1.9	1.3
																												2.2		-0.19						#DIV/0!						2.5	1.7
																												2.3		-0.37						#DIV/0!
																												2.4		-0.52						#DIV/0!						2.3	1.8
																												2.5		-0.64	1017	no lesion				#DIV/0!						2.4	1.7
																															1033	no lesion				#DIV/0!						2.5	1.7			0
0.577273	0.290909					0.684132	0.764132	0.684132	0.724132				1.33	0.640875	0.478819	0.504385	0.559847			0.697605	0.302395	0.653219	0.510558	0.581888	0.84898	1.45443					1064	153	1.835	1	0.84	0.410884	0.92	191	218	0.918436	207.962								#REF!
																																				#DIV/0!
																																				#DIV/0!
																																				#DIV/0!						2.5	1.8
																																				#DIV/0!
																																				#DIV/0!
																																				#DIV/0!
																																				#DIV/0!						2.3	1.7
																																				#DIV/0!
																																				#DIV/0!
																																				#DIV/0!
																																				#DIV/0!
																																				#DIV/0!
																																				#DIV/0!
																																				#DIV/0!
																																				#DIV/0!
																																				#DIV/0!
																																				#DIV/0!
																																				#DIV/0!
																																				#DIV/0!
																																				#DIV/0!
																																				#DIV/0!
																																				#DIV/0!
																																				#DIV/0!
																																				#DIV/0!
																																				#DIV/0!
																																				#DIV/0!
																																				#DIV/0!
																																				#DIV/0!
																																				#DIV/0!
																																				#DIV/0!
																																				#DIV/0!
																																				#DIV/0!
																																				#DIV/0!
																																				#DIV/0!
																																				#DIV/0!
																																				#DIV/0!
																																				#DIV/0!
																																				#DIV/0!
																																				#DIV/0!
																																				#DIV/0!
																																				#DIV/0!
